# Supplementary material for: Identification of additional body weight QTLs in the Berlin Fat Mouse BFMI861 lines using time series data
Source: Sci Rep. 2024 Mar 14;14:6159. doi: 10.1038/s41598-024-56097-z (PMC10940635; doi:10.1038/s41598-024-56097-z)
Supplement: Supplementary file 1 — Supplementary Table S1. [file 41598_2024_56097_MOESM1_ESM.xlsx]

## Sheet: Tabelle Paper BW
Supplementary Table 1: Primers for KASP genotyping
Name	SNP-Name	Chr.	Direction	Base Exchange	A1-FAM	A2- VIC/HEX	C	Sequence
KM_104	JAX00063853	15	rev	T to G	AGAACAATTGTTGGAACCTTGTCAGT	GAACAATTGTTGGAACCTTGTCAGG	CCAAAGGAGGAACTGCCAAGAAGTA	GGTAAGATTAGTCTGCAGAGCCCYTGGCTCCAAAGGAGGAACTGCCAAGAAGTAAAGCTG[A/C]CTGACAAGGTTCCAACAATTGTTCTCATGYTGTGTGCCTGYGTCCAGACTTGTAGCACTG
KM_107	UNC25805470	15	rev	T to C	CAGGTACTATAAGACCTTGGTAGGT	AGGTACTATAAGACCTTGGTAGGC	CTTCTATCATGGCATTGGCTGTGCTA	GCTAACTTCCAAGGTCTGAATGATACTTCTATCATGGCATTGGCTGTGCTACTGTCTGGA[A/G]CCTACCAAGGTCTTATAGTACCTGTTACATTATTATTGTATTGGCAGGGCTCTCTCTCTC
KM_103	UNCHS041907	16	for	C to T	AGACTTACTTTGTAGTCTGGGC	CCTAGACTTACTTTGTAGTCTGGGT	CAGGAGGTAGTAGCACATGCCTTT	TGAGACAGGGTTTCCTTGTGTAATATCCCTGGGTGTCCTAGACTTACTTTGTAGTCTGGG[T/C]TGCCTCCCAAAGGCATGTGCTACTACCTCCTGGCCTTTCCTCTACTCTTTTTCCTTTTTT
KM_109	UNCHS041714	16	for	A to G	AGCCTGGGATACAGAATGAGA	CTAGCCTGGGATACAGAATGAGG	GCCACCCCATCCAGTTTATTCATCTT	GCTCTAAAGGCTAAGGTTGGAAGATTATCAGYTCAAGGCTAGCCTGGGATACAGAATGAG[A/G]CCACCTCARAGATTAAGATGAATAAACTGGATGGGGTGGCACAAGCCTTTAATCCCAGCA
