# Supplementary material for: Identification of additional body weight QTLs in the Berlin Fat Mouse BFMI861 lines using time series data
Source: Sci Rep. 2024 Mar 14;14:6159. doi: 10.1038/s41598-024-56097-z (PMC10940635; doi:10.1038/s41598-024-56097-z)
Supplement: Supplementary file 2 — Supplementary Table S2. [file 41598_2024_56097_MOESM2_ESM.xlsx]

## Sheet: Tabelle1
Supplementary Table 2: Ranking of candidate genes
Chr	ID	Name	Chr:Start-Stop	SIFT_deleterious	SIFT_tolerated	Domain	Stop_gain_start_lost	Splice_site	UTRs	Promoter	CTCF_binding	Enhancer	Expression	Annotation	Gene Score
15	ENSMUSG00000022546	Gpt	15:76695716-76699686	3	1	3	0	3	1	3	1	0	2	1	17
15	ENSMUSG00000089715	Cbx6	15:79823896-79834688	3	1	3	0	3	1	3	1	0	0	1	15
15	ENSMUSG00000056656	Apol8	15:77747798-77757003	3	1	3	0	3	1	3	1	0	0	0	14
15	ENSMUSG00000033576	Apol6	15:77044729-77057106	3	1	3	0	3	1	0	0	1	2	1	14
15	ENSMUSG00000022443	Myh9	15:77760587-77842175	0	0	0	0	3	1	3	1	1	2	1	12
15	ENSMUSG00000042622	Maff	15:79346621-79359076	0	1	3	0	0	1	3	1	0	2	1	12
15	ENSMUSG00000009035	Tmem184b	15:79360684-79403569	0	0	0	0	3	1	3	1	1	2	0	11
15	ENSMUSG00000010601	Apol7a	15:77388219-77399110	0	1	3	0	0	1	3	1	0	2	0	11
15	ENSMUSG00000019080	Mfsd3	15:76701465-76704239	0	1	3	0	3	1	3	0	0	0	0	11
15	ENSMUSG00000022414	Tab1	15:80133127-80161707	0	1	3	0	0	1	3	1	1	0	0	10
15	ENSMUSG00000033762	Recql4	15:76703553-76710548	3	1	3	0	0	1	3	0	0	0	0	10
15	ENSMUSG00000057346	Apol9a	15:77403789-77411135	3	1	3	0	3	1	0	0	0	0	0	10
15	ENSMUSG00000018893	Mb	15:77015487-77050670	0	0	0	0	3	1	3	1	1	0	1	10
15	ENSMUSG00000042524	Sun2	15:79724070-79742536	0	1	3	0	0	0	3	1	1	0	1	10
15	ENSMUSG00000059323	Tonsl	15:76626002-76639958	0	0	0	0	3	1	3	0	0	2	1	10
15	ENSMUSG00000022408	Fam83f	15:80671847-80700425	0	1	3	0	0	0	3	1	1	0	0	9
15	ENSMUSG00000022332	Khdrbs3	15:68928420-69101211	0	0	0	0	0	1	3	1	1	2	1	9
15	ENSMUSG00000047921	Trappc9	15:72589620-73061204	0	0	0	0	0	1	3	1	1	2	1	9
15	ENSMUSG00000022420	Dnal4	15:79761453-79777849	0	0	0	0	0	1	3	1	1	2	0	8
15	ENSMUSG00000033565	Rbfox2	15:77078990-77307004	0	0	0	0	0	1	3	1	1	2	0	8
15	ENSMUSG00000036800	Fam135b	15:71431609-71727838	3	1	3	0	0	1	0	1	0	0	0	8
15	ENSMUSG00000042564	Fam227a	15:79609576-79658956	3	1	3	0	0	1	0	1	0	0	0	8
15	ENSMUSG00000068227	Il2rb	15:78479256-78495271	0	0	0	0	3	1	3	0	1	0	0	8
15	ENSMUSG00000022404	Slc25a17	15:81318911-81360812	0	0	0	0	0	1	3	0	1	2	1	8
15	ENSMUSG00000033088	Triobp	15:78947724-79005869	0	1	3	0	0	0	0	1	0	2	1	8
15	ENSMUSG00000042292	Mrtfa	15:81012281-81190757	0	0	0	0	0	0	3	1	1	2	1	8
15	ENSMUSG00000053411	Cbx7	15:79915807-79971119	0	0	0	0	0	1	3	1	0	2	1	8
15	ENSMUSG00000022415	Syngr1	15:80091334-80119501	0	0	0	0	0	1	3	1	0	2	0	7
15	ENSMUSG00000033697	Arhgap39	15:76723985-76818170	0	0	0	0	0	1	3	0	1	2	0	7
15	ENSMUSG00000042351	Grap2	15:80572594-80652854	0	0	0	0	0	1	3	0	1	2	0	7
15	ENSMUSG00000000489	Pdgfb	15:79995874-80014977	0	0	0	0	0	1	3	0	0	2	1	7
15	ENSMUSG00000016637	Ift27	15:78159463-78174107	0	0	0	0	3	0	0	1	0	2	1	7
15	ENSMUSG00000022433	Csnk1e	15:79417856-79455566	0	0	0	0	0	1	3	0	0	2	1	7
15	ENSMUSG00000034730	Adgrb1	15:74516195-74589465	3	0	3	0	0	0	0	0	0	0	1	7
15	ENSMUSG00000019146	Cacng2	15:77991748-78120028	0	0	0	0	0	1	3	1	1	0	0	6
15	ENSMUSG00000022421	Nptxr	15:79786351-79804766	0	0	0	0	0	1	3	1	1	0	0	6
15	ENSMUSG00000042632	Pla2g6	15:79286228-79328390	0	0	0	0	0	0	3	0	0	2	1	6
15	ENSMUSG00000049521	Cdc42ep1	15:78842624-78850897	0	0	0	0	0	1	3	0	0	2	0	6
15	ENSMUSG00000063522	Ly6m	15:74876987-74897021	0	1	3	0	0	1	0	1	0	0	0	6
15	ENSMUSG00000068220	Lgals1	15:78926725-78930465	0	0	0	0	0	0	3	0	0	2	1	6
15	ENSMUSG00000071715	Ncf4	15:78244801-78262580	0	0	0	0	0	0	3	0	0	2	1	6
15	ENSMUSG00000022436	Sh3bp1	15:78899768-78912051	0	0	0	0	3	1	0	1	0	0	0	5
15	ENSMUSG00000033128	Gga1	15:78877190-78894585	0	0	0	0	0	0	3	0	0	2	0	5
15	ENSMUSG00000050439	Enthd1	15:80452240-80565156	0	0	0	0	0	1	0	1	1	2	0	5
15	ENSMUSG00000053929	Cyhr1	15:76643395-76660117	0	0	0	0	0	0	3	0	0	2	0	5
15	ENSMUSG00000054967	Zfp647	15:76910371-76925448	0	0	0	0	0	1	3	1	0	0	0	5
15	ENSMUSG00000115987	Vps28	15:76622087-76626086	0	0	0	0	0	0	3	0	0	2	0	5
15	ENSMUSG00000010830	Kdelr3	15:79516411-79527739	0	1	3	0	0	0	0	0	0	0	1	5
15	ENSMUSG00000018008	Cyth4	15:78597047-78622019	0	0	0	0	0	1	0	1	0	2	1	5
15	ENSMUSG00000022440	C1qtnf6	15:78523346-78531416	0	0	0	0	0	1	3	0	0	0	1	5
15	ENSMUSG00000043460	Elfn2	15:78667331-78718771	0	0	0	0	3	0	0	0	1	0	1	5
15	ENSMUSG00000060036	Rpl3	15:80077791-80091868	0	0	0	0	0	0	3	1	0	0	1	5
15	ENSMUSG00000022403	St13	15:81363669-81400077	0	0	0	0	0	1	3	0	0	0	0	4
15	ENSMUSG00000022426	Josd1	15:79674251-79687919	0	0	0	0	0	1	3	0	0	0	0	4
15	ENSMUSG00000022427	Tomm22	15:79670861-79673400	0	0	0	0	0	0	3	1	0	0	0	4
15	ENSMUSG00000042303	Sgsm3	15:80977765-81012290	0	0	0	0	0	0	3	1	0	0	0	4
15	ENSMUSG00000042535	Gtpbp1	15:79690845-79721479	0	0	0	0	0	1	3	0	0	0	0	4
15	ENSMUSG00000047728	Ly6g2	15:75216376-75222661	0	0	0	0	0	1	3	0	0	0	0	4
15	ENSMUSG00000089837	Npcd	15:79789675-79834237	0	0	0	0	0	0	3	1	0	0	0	4
15	ENSMUSG00000022551	Cyc1	15:76343523-76346260	0	0	0	0	0	1	0	0	0	2	1	4
15	ENSMUSG00000003970	Rpl8	15:76904078-76906314	0	0	0	0	0	0	3	0	0	0	0	3
15	ENSMUSG00000004187	Kifc2	15:76659858-76668196	0	0	0	0	0	0	3	0	0	0	0	3
15	ENSMUSG00000033099	Nol12	15:78934933-78943638	0	0	0	0	0	1	0	0	0	2	0	3
15	ENSMUSG00000033220	Rac2	15:78559167-78572783	0	0	0	0	0	0	0	0	0	2	1	3
15	ENSMUSG00000033819	Ppp1r16a	15:76671615-76694919	0	0	0	0	0	0	0	1	0	2	0	3
15	ENSMUSG00000043501	Lgals2	15:78850860-78855529	0	0	0	0	0	1	0	0	0	2	0	3
15	ENSMUSG00000050014	Apol10b	15:77583819-77596125	0	0	0	0	0	1	0	0	0	2	0	3
15	ENSMUSG00000116069	NA	15:78899667-78919032	0	0	0	0	3	0	0	0	0	0	0	3
15	ENSMUSG00000022526	Zfp251	15:76851609-76871435	0	0	0	0	0	1	0	1	0	0	1	3
15	ENSMUSG00000022582	Ly6g	15:75155240-75159126	0	0	0	0	0	0	0	0	0	2	1	3
15	ENSMUSG00000046380	Jrk	15:74702301-74709535	0	0	0	0	0	1	0	1	0	0	1	3
15	ENSMUSG00000047888	Tnrc6b	15:80711313-80941085	0	0	0	0	0	0	0	0	0	2	1	3
15	ENSMUSG00000050164	Mchr1	15:81235499-81238964	0	0	0	0	0	0	0	1	1	0	1	3
15	ENSMUSG00000063354	Slc39a4	15:76612383-76617384	0	0	0	0	0	0	0	0	0	2	1	3
15	ENSMUSG00000071713	Csf2rb	15:78325752-78353847	0	0	0	0	0	0	0	0	0	2	1	3
15	ENSMUSG00000005716	Pvalb	15:78191114-78206400	0	0	0	0	0	0	0	0	0	2	0	2
15	ENSMUSG00000022407	Adsl	15:80948490-80970946	0	0	0	0	0	0	0	1	0	0	1	2
15	ENSMUSG00000022428	Cby1	15:79659199-79667660	0	0	0	0	0	1	0	1	0	0	0	2
15	ENSMUSG00000033170	Card10	15:78775138-78803042	0	0	0	0	0	0	0	0	0	2	0	2
15	ENSMUSG00000068252	Apol7b	15:77422209-77447492	0	0	0	0	0	0	0	0	0	2	0	2
15	ENSMUSG00000071714	Csf2rb2	15:78282507-78305721	0	0	0	0	0	0	0	0	0	2	0	2
15	ENSMUSG00000075604	Cyp11b1	15:74834125-74841643	0	0	0	0	0	1	0	0	0	0	1	2
15	ENSMUSG00000018126	Baiap2l2	15:79258195-79285537	0	0	0	0	0	0	0	1	0	0	0	1
15	ENSMUSG00000022589	Cyp11b2	15:74851010-74856318	0	0	0	0	0	0	0	0	0	0	1	1
15	ENSMUSG00000033669	Zfp7	15:76879259-76892395	0	0	0	0	0	0	0	0	1	0	0	1
15	ENSMUSG00000063236	1110038F14Rik	15:76948506-76950979	0	0	0	0	0	1	0	0	0	0	0	1
15	ENSMUSG00000068246	Apol9b	15:77729039-77736382	0	0	0	0	0	0	0	1	0	0	0	1
15	ENSMUSG00000036760	Kcnk9	15:72501089-72546340	0	0	0	0	0	0	0	0	0	0	1	1
15	ENSMUSG00000016552	Foxred2	15:77940522-77956722	0	0	0	0	0	0	0	0	0	0	0	0
15	ENSMUSG00000022583	Ly6f	15:75268421-75272235	0	0	0	0	0	0	0	0	0	0	0	0
15	ENSMUSG00000033029	1700088E04Rik	15:79129349-79141253	0	0	0	0	0	0	0	0	0	0	0	0
15	ENSMUSG00000033837	Foxh1	15:76668225-76669948	0	0	0	0	0	0	0	0	0	0	0	0
15	ENSMUSG00000044216	Kcnj4	15:79483714-79505241	0	0	0	0	0	0	0	0	0	0	0	0
15	ENSMUSG00000055041	Commd5	15:76899910-76901305	0	0	0	0	0	0	0	0	0	0	0	0
15	ENSMUSG00000068600	Gml2	15:74819071-74834871	0	0	0	0	0	0	0	0	0	0	0	0
15	ENSMUSG00000093626	NA	15:75449457-75451406	0	0	0	0	0	0	0	0	0	0	0	0
15	ENSMUSG00000103457	NA	15:74988750-74989330	0	0	0	0	0	0	0	0	0	0	0	0
15	ENSMUSG00000115935	NA	15:69233931-69234999	0	0	0	0	0	0	0	0	0	0	0	0
15	ENSMUSG00000115979	NA	15:77740761-77743890	0	0	0	0	0	0	0	0	0	0	0	0
15	ENSMUSG00000116024	NA	15:76879320-76901283	0	0	0	0	0	0	0	0	0	0	0	0
15	ENSMUSG00000116081	NA	15:79480227-79482674	0	0	0	0	0	0	0	0	0	0	0	0
15	ENSMUSG00000116185	NA	15:77175789-77178264	0	0	0	0	0	0	0	0	0	0	0	0
15	ENSMUSG00000116243	NA	15:79510325-79512517	0	0	0	0	0	0	0	0	0	0	0	0
15	ENSMUSG00000116298	NA	15:77113732-77115802	0	0	0	0	0	0	0	0	0	0	0	0
15	ENSMUSG00000116321	NA	15:81115033-81115845	0	0	0	0	0	0	0	0	0	0	0	0
15	ENSMUSG00000116413	NA	15:77365898-77366699	0	0	0	0	0	0	0	0	0	0	0	0
16	ENSMUSG00000005981	Trap1	16:4039971-4077827	0	1	3	0	0	0	0	0	0	2	1	7
16	ENSMUSG00000022682	Rrn3	16:13780708-13814839	0	1	3	0	0	0	0	0	0	2	1	7
16	ENSMUSG00000063358	Mapk1	16:16983382-17047453	0	0	0	0	0	1	0	0	0	2	1	4
16	ENSMUSG00000014301	Pam16	16:4616464-4624988	0	0	0	0	0	0	3	0	0	0	0	3
16	ENSMUSG00000013089	Etv5	16:22381309-22439719	0	0	0	0	0	0	0	0	0	2	1	3
16	ENSMUSG00000022750	Klhl22	16:17759618-17793382	0	0	0	0	0	0	0	0	0	2	1	3
16	ENSMUSG00000068535	Olfr169	16:19564889-19571809	0	0	0	0	0	1	0	0	0	0	1	2
16	ENSMUSG00000065968	Ifitm7	16:13981699-13986888	0	0	0	0	0	1	0	0	0	0	0	1
16	ENSMUSG00000075330	A930003A15Rik	16:19876567-19884274	0	0	0	0	0	0	0	0	0	0	0	0
