# Supplementary material for: Identification of additional body weight QTLs in the Berlin Fat Mouse BFMI861 lines using time series data
Source: Sci Rep. 2024 Mar 14;14:6159. doi: 10.1038/s41598-024-56097-z (PMC10940635; doi:10.1038/s41598-024-56097-z)
Supplement: Supplementary file 3 — Supplementary Information 1. [file 41598_2024_56097_MOESM3_ESM.xlsx]

## Sheet: Tabelle1
Supplemental File 1: Body weight (g) of individual mice between week 3 and week 25, animals depicted in rows, weight per week depicted in columns
Mouse ID	week 3	week 4	week 5	week 6	week 7	week 8	week 9	week 10	week 11	week 12	week 13	week 14	week 15	week 16	week 17	week 18	week 19	week 20	week 21	week 22	week 23	week 24	week 25
1000	7.88	12.8	18.19	22.65	26.42	30.48	31.89	33.57	35.07	36.33	38.9	40.2	40.06	41.95	43.17	39.98	43.07	43.39	44.23	45.76	49.87	51.32	50.92
1002	8.49	12.45	18.95	22.18	25.73	29.33	31.11	32.26	33.57	34.95	37.14	37.97	38.01	39.16	39.87	37	40.29	40.06	39.75	41.03	45.04	47.51	47.57
1004	8.13	14.48	20.77	23.43	25.96	28.87	30.34	32.26	33.35	33.16	35.56	36.3	37.16	37.89	38.84	35.1	40.24	39.27	40.9	41.34	44.09	45.7	45.89
1005	7.98	13.83	20.65	23.72	25.27	27.06	28.66	31.13	32.54	32.87	33.06	34.46	35.35	36.52	36.98	33.55	37.86	37.56	39.13	39.03	42.4	44.56	44.34
1006	7.94	13.89	20.34	23.32	25.16	28.16	29.19	31.34	32.8	33.76	34.77	36.11	36.65	36.38	36.97	33.95	37.73	36.73	40.6	40.51	42.92	43.45	43.42
1009	9.27	15.83	23.01	25.94	28.97	31.91	33.84	36.22	36.86	38.3	40.88	41.95	42.42	43.33	43.6	40.03	44.33	42.98	40.16	41.58	42.58	46.4	48.75
1010	8.46	15.89	21.55	24.29	26.52	29.22	30.24	31.96	33.75	34.52	35.81	36.55	37.42	39.08	39.17	36.42	39.65	40.02	38.56	38.94	41.73	44.73	45.55
1011	8.01	14.34	20.68	24.49	28.07	30.77	32.67	35.27	36.18	37.35	39.15	39.31	39.95	41.49	41.01	37.34	39.6	39.13	35.87	34.47	39.48	43.12	45.09
1014	10.09	15.16	19.31	23.45	26.88	29.65	31.59	33.71	35.31	38.02	39.82	40.42	41.15	41.93	43.17	39.79	42.43	42.45	40.25	40.83	45.46	47.99	48.46
1015	11.9	18.55	24.93	27	29.62	32.4	34.07	36.92	38.15	40.75	42.04	43	42.11	43.16	45.05	41.69	44.65	44.32	43.86	44.4	48.34	49.62	51.35
1016	11.41	18.62	24.77	26.52	29.16	32.7	34.84	36.92	38.24	39.6	41.86	42.72	42.72	44.43	46.43	42.68	45.87	45.28	43.51	43.41	45.67	47.69	48.09
1018	9.43	17.61	23.28	25.86	27.91	29.87	32.54	33.78	34.14	36.12	38.89	38.95	39.01	38.2	38.28	35.82	40.36	40.53	44.58	45.69	48.9	48.42	48.15
1019	10.73	17.77	23.14	26.33	28.49	30.36	32.26	33.64	37.82	36.07	38.59	39.39	40.64	41.55	41.95	38.13	42.69	41.5	44.07	46.81	47.68	45.99	46.35
1022	7.17	13.03	20.29	23.32	26.27	29.01	31	32.09	32.99	34.61	36.08	36.72	37.46	38.73	39.01	35.6	39.1	38.44	38.38	39.31	42.09	44.19	44.78
1023	6.52	12.19	19.18	23.42	26.63	30.51	32.62	32.36	33.94	35.36	37.92	38.54	39.32	41.29	42.52	38.3	42.55	42.25	41.18	42.34	45.56	48.04	47.25
1026	8.91	15.11	21.64	22.68	26.37	29.53	30.38	30.89	32.52	34.52	34.5	34.46	36.15	36.95	37.16	34.36	37.76	37.48	36.26	37.41	36.45	40.49	42.82
1027	8.1	14.73	21.32	23.77	25.19	27.97	28.99	30.07	31.69	32.99	32.84	32.64	33.38	33.92	33.91	30.58	34.56	33.34	34.66	36.17	37.36	40.38	42.42
1028	8.63	15.07	22.25	25.18	26.33	29.17	30.36	31.63	33.18	35.12	35.29	35.52	36.94	36.67	37.13	33.66	38.64	37.68	33.88	37.32	41.07	42.84	44.37
1031	9.38	16.48	23.13	26.4	28.76	30.68	32.68	34.7	35.56	38.21	39.21	41.02	40.51	41.71	43.08	38.92	42.64	42.12	42.21	41.71	45.07	46.84	49.39
1032	10.17	18.49	22.79	25.96	29.11	32.07	34.24	35.64	36.98	39.02	39.05	40.13	39.78	40.35	42.45	38.46	41.24	41.5	40.45	40.23	41.39	44.23	45.46
1033	11.54	18.94	22.77	26.23	30.65	32.94	34.92	36.84	37.3	38.94	39.98	39.7	40.91	42.28	43.01	39.32	42.07	42.01	39.38	38.53	42.83	42.33	39.95
1036	10.19	15.62	21.47	24.71	28.41	29.93	31.35	32.6	33.78	34.99	36.23	37.86	38.18	39.29	40.55	36.75	40.77	40.36	40.89	42.39	46.68	47.09	47.28
1037	8.92	15.27	20.87	24.07	26.8	28.72	30.28	31.5	32.53	34.19	35.7	36.34	37.82	39.79	40.51	36.31	40.08	39.24	39.21	40.99	44.87	44.99	45.02
1040	11.28	19.36	24.6	28.15	31	33.56	35.86	37.74	38.01	40.05	41.61	42.71	44.11	45.2	46.35	42.6	46.58	46.21	47.61	49.58	49.31	48.29	49.01
1041	12.39	20.06	25.02	28.31	31.02	33.51	35.44	37.66	38.29	39.92	41.44	41.01	42.87	43.68	44.35	40.57	44.31	43.77	46.69	48.64	47.87	46.81	46.47
1042	10.58	17.82	22.96	27.14	30.24	32.94	35.44	37.36	38.09	40.12	41.91	42.67	43.82	44.84	45.94	41.52	45.45	44.63	47.64	49.34	47.98	47.25	48.55
1045	9.72	15.66	21.6	23.86	26.89	29.14	30.56	30.96	32.31	34.13	35.41	35.5	36.23	37.8	38.43	35.04	38.59	38.16	38.8	40.81	44.1	46.41	46.78
1046	10.06	15.25	22.28	25.29	27.8	30.48	32.67	34.32	35.32	37.16	38.07	39.06	40.92	41.4	42.28	39.15	44.3	43.86	43.61	45.34	47.17	47.67	47.93
1049	11.88	18.63	23.71	25.8	27.53	29.95	30.59	31.11	33.05	34.16	34.88	35.38	36.92	36.8	36.88	33.61	36.77	36.5	31.39	33.18	39.06	42.29	43.21
1050	10.86	16.46	22.48	25.29	26.26	28.87	29.56	30.55	33.18	35.03	35.19	35.6	37.04	37.14	37.81	35.64	39.27	38.53	36.78	37.64	39.58	43.48	46.05
1051	11.48	17.87	23.53	26.35	28.36	29.85	30.43	31.74	33.14	35.77	36.2	36.33	38.47	38.82	39.82	37.17	39.58	39.01	39.56	40.4	43.03	45.74	47.14
1053	10.35	18.64	25.07	27.7	29.57	31.57	33.34	34.5	35.44	36.31	35.76	36.41	39.14	41.69	42.1	39.38	42.05	42.31	44.21	45.27	48.59	49.74	50.08
1054	11.21	15.43	18.74	22	25.65	29.69	32.37	33.86	35.43	36.65	37.18	37.97	39.91	42.2	42.63	39.78	43.16	43.23	44.97	46.39	49.17	49.37	49.5
1055	10.13	17.64	24.4	27.29	30.32	32.72	34.89	36.11	38.08	39.72	40.13	41.16	42.27	44.42	45.65	42.71	45.75	45.56	49.41	50.28	50.34	48.99	48.89
1057	9.74	15.96	21.81	24.73	27.71	29.73	31.75	31.95	34.2	35.5	37.05	38.49	40.32	41.31	41.72	38.88	42.06	40.89	41.11	42	44.46	45.84	46.72
1058	10.19	13.23	20.01	24.49	26.8	29.48	31.47	31.66	33.32	34.43	36.28	37.87	38.04	38.8	38.58	36.88	39.57	39.31	40.11	40.59	44.05	46.53	47.59
1061	8.69	15.11	21.77	24.86	28.1	30.3	32.25	32.55	34.71	36.98	38.39	38.47	37.51	37.95	38.09	34.91	39.19	39.41	38.56	39.76	43.34	47.72	48
1062	8.71	14.8	21.41	25.55	29.39	32.06	34.29	35.53	37.3	39.07	40.71	41.08	41.61	42.62	41.68	38.76	43.32	42.73	40.44	41.91	45.8	47.32	48.18
1063	7.8	12.99	19.79	23.95	26.06	28.97	30.61	31.67	32.4	34.64	36.29	36.5	35.78	36.43	36.21	32.86	36.66	36.03	37.08	38.83	42.45	45.81	48.31
1066	10.38	18.12	22.78	25.75	28.37	30.35	32.92	34.44	35.24	36.38	36.14	37.3	35.73	36.92	39.2	35.34	37.93	39.07	38.75	37.83	40.94	44.89	47.16
1067	11.28	19.04	24.72	27.57	29.28	31.3	33.68	35.11	36.56	37.31	36.95	38.62	40.74	40.33	41.62	38.19	41.26	41.71	40.93	41.62	44.14	45.75	46.69
1068	10.04	17.03	22.21	25.4	27.77	29.93	32.7	33.84	35.93	36.89	36.42	38.01	39.04	38.78	39.43	36	41.22	41.28	43.43	42.31	45.41	46.16	46.08
1071	11.56	18.12	24.41	26.72	29.63	31.26	33.49	34.21	36.73	38.48	40.65	40.62	43.53	43.64	45.69	42.82	47.16	46.34	41.17	41.53	44.49	48.43	50.64
1072	11.34	17.91	24.64	28.96	32.44	33.58	35.87	36.1	38.4	40.86	41.92	43.56	46.38	47.9	49.97	45.59	51.01	49.67	47.53	46.98	49.4	51.37	52.49
1073	10.72	16.92	24	27.17	30.7	32.89	35.73	36.89	38.68	39.7	41.63	42.74	44.02	45.24	47.18	44.16	48.24	47.73	43.59	43.31	47.11	52.38	53.93
1076	9.63	15.4	22.43	25.34	27.33	29.12	30.74	32.78	33.41	33.52	35.02	35.84	37.54	37.02	37.27	34.41	36.42	37	37.62	39.24	43.93	47.57	47.5
1077	9.04	14.7	22.7	26.07	26.61	28.63	31.18	32.85	34.57	35.22	36.19	36.89	38.66	38.93	39.23	36.13	38.15	38.36	37.92	38.58	43.86	47.48	47.99
1078	9.51	15.5	22.67	26.1	28.21	31.45	32.83	34.74	35.58	36.82	37.22	39.01	41.34	41.98	41.31	38.87	41.38	41.2	43.49	44.97	46.88	47.23	47.83
1081	7.74	14.64	21.37	25.91	29.67	33.23	34.56	37.61	39.22	41.27	42.59	44.05	45.93	46.26	46.87	42.44	47.48	46.83	47.1	50.84	49.88	50.58	51.37
1082	7.54	13.68	19.98	24.43	28.47	31.17	31.62	34.33	35.58	36.67	37.17	37.3	37.18	37.66	38.66	34.44	39.52	39.82	41.59	43.39	46.2	47.87	46.83
1083	6.18	11.35	17.52	21.55	24.42	27.55	28.8	30.69	31.83	32.66	33.21	34.09	34.8	35.15	36.82	33.14	37.15	37.07	36.28	37.82	41.15	44.22	45.57
1086	10.84	16.43	22.45	25.2	28.18	29.45	30.98	34.08	34.5	35.33	36.92	37.07	38.39	39.23	40.01	36.74	39.5	39.38	36.33	38.21	40.42	44.8	44.98
1087	11.11	16.93	23.15	26.91	28.76	31.05	31.9	35.23	33.27	33.88	35.43	36.73	37.67	38.64	40.17	36.49	38.32	38.9	37.25	38.4	40.51	44.89	45.74
1088	9.93	16.17	22.54	26.42	28.88	31.26	32.06	35.32	35.84	36.83	37.11	37.51	38.54	39.68	40.49	37.21	39.01	39.04	38.45	39.95	42.16	45.93	46.94
1091	10.73	15.97	22.24	24.12	25.75	28.03	28.35	30.58	31.69	33.24	33.15	34.64	35.11	36.57	38.78	36.21	39.36	39.18	37.47	39.95	42.1	43.9	44.4
1092	10.61	16.16	22.58	26.34	29.57	32.8	34.92	36.29	37.87	38.9	40.34	42.27	43.47	43.72	46.14	41.51	44.93	44.14	45.41	47.24	46.35	46.16	46.25
1093	10.83	15.5	21.98	24.82	26.01	27.59	29.28	31.61	32.5	32.34	33.26	34.73	34.34	34.75	36.37	33.61	36.8	36.16	36.23	37.2	40.2	42.71	44.04
1095	12.13	18.34	23.39	26.24	28.68	31.19	32.78	36.06	37.28	37.68	39.26	40.44	41.47	42.18	42.88	39.45	43.41	43.08	44.89	46.2	46.48	47.53	47.74
1096	12.24	17.23	23.7	26.71	29.38	32.1	33.07	35.49	36.29	36.54	37.66	38.57	39.43	39.84	39.12	36.69	40.29	40.88	42.6	43.94	46.58	48.01	48.54
1100	11.41	18.12	24.33	26.53	28.02	30.43	31.47	34.51	34.35	34.87	35.84	35.82	34.84	36.68	37.13	33.98	37.13	37.79	39.7	41.13	42.58	44.36	43.87
1101	12.06	18.67	24.45	26.81	28.92	30.33	30.99	33.62	34.05	34.74	35.36	36.46	36.02	37	37.55	35.41	38.89	39.28	43.23	44.96	46.11	46.52	46.36
1104	9.72	14.98	20.64	23.66	25.09	27.09	28.94	31.83	32.94	32.67	33.53	34.14	35.92	37.62	39.17	35.95	39.58	38.18	39.84	40.49	41.18	41.3	41.33
1105	10.41	15.24	21	24.37	26.49	27.04	28.56	30.14	30.68	31.64	33.43	34.95	35.81	37.56	39.61	36.9	40.57	40.02	40.07	41.74	43.56	44.45	44.69
1106	10.08	15.36	21.43	24.8	26.59	27.49	29.11	30.57	31.02	30.85	32.11	32.17	33.82	34.68	36.21	32.66	35.41	34.63	37.6	38.6	41.33	42.98	42.78
1109	13.45	21.19	25.89	28.86	30.56	33.36	33.68	35.49	35.8	37.61	38.23	38.95	41.02	42.78	44.31	40.68	41.98	41.34	39.22	42.41	45.12	48	48.44
1110	13.49	20.92	26.79	30.18	33.26	36.26	36.35	37.47	38.56	39.28	41.02	41.6	42.74	44.51	45.94	41.12	44.11	43.32	39.18	44.32	45.2	49.35	50.18
1111	13.16	19.69	24.53	26.99	28.66	31.08	32.34	34.65	35.07	36.73	38.26	39.13	39.61	41.16	43.1	39.3	42.64	42.62	42.46	42.86	45.7	50.11	49.95
1114	13.61	19.69	23.52	25.02	26.57	28.11	29.66	30.88	30.96	31.53	31.41	31.44	31.84	34.1	35.34	31.16	33.9	34.27	37.56	40.03	43.24	44.57	45.04
1115	11.14	16.01	20.61	24.03	26.32	28.26	29.1	32.35	33.02	33.57	35.36	35.96	37.46	38.11	39.43	35.66	38.9	39.02	39.18	41.13	43.86	45.01	45.31
1118	8.72	15.38	23.33	26.53	29.55	30.78	34.02	34.87	35.9	36.08	36.74	38.64	39.68	39.99	40.47	36.97	41.46	40.12	38.03	40.08	43.32	44.7	45.9
1119	9.46	14.41	21.3	24.69	27.21	27.75	29.35	29.58	29.45	31.58	31.58	33.78	34.72	35	35.49	32.91	35.85	35.56	35.58	37.82	40.58	42.88	44.88
1120	8.27	13.74	21.07	24.63	27.69	29.55	31.86	33.08	33.9	34.41	34.28	36.13	38.07	37.96	38.18	34.83	39.53	38.53	38.04	39.84	40.94	43.67	44.91
1123	8.97	16.52	23.54	25.86	27.1	27.15	29.14	28.87	28.73	28.93	28.99	31.27	32.15	33.21	34.68	31.96	29.83	31.49	31.59	34.19	34.09	37.14	40.57
1124	9.38	15.74	23.05	25.65	26.56	28.26	30.23	31.02	30.82	33.3	33.02	35.09	35.74	36.27	36.65	33.89	32.22	32.89	32.01	35.57	35.54	41.05	44.9
1125	10.12	16.38	23.21	25.96	26.86	27.79	30.99	32.56	32.03	33.86	31.92	35.45	36.55	37.42	40.02	36.54	37	37.67	37.78	39.28	41.12	41.06	42.72
1127	10.44	10.99	15.8	21.92	25.32	27.53	29.67	29.65	29.74	30	31.4	32	33.36	34.08	35.32	32	33.8	34.5	36.86	35.41	39.55	43.75	44.77
1128	11.36	17.68	25.98	28.5	29.67	32.01	33.81	34.41	35.61	36.64	37.07	37.5	39.02	40.2	41.92	37.68	40.33	39.74	40.39	41.53	46.22	49.53	50.93
1129	9.43	15	20.65	25.47	27.8	30.17	31.58	31.63	33.85	34.8	36.11	36.61	37.81	38.11	40.19	36.15	38.92	38.07	39.13	42.35	46.66	48.95	49.58
1133	8.98	16.23	23.03	25.5	27.94	28.11	26.87	29.99	31.92	32.17	33.56	34.78	36.68	37.5	37.58	34.79	39.21	39.16	40.14	41.71	45.48	47.66	48.07
1134	9.58	15.86	21.22	22.52	24.67	24.89	27.84	29.38	30.2	30.39	32.28	32.67	33.55	34.32	35.46	31.75	35.38	34.79	36.95	38.24	41.27	42.77	44.02
1137	10.47	17.54	24.25	27.08	30.21	31.6	34.56	35.32	36	37.59	38.65	40.1	40.24	41.75	43.14	39.12	41.9	42.25	44.55	47.76	50.03	49.56	50.15
1138	9.61	15.89	21.54	23.32	26.15	27.74	30.57	31.05	31.65	32.25	33.98	34.27	34.94	36.02	37.39	33.89	37.7	37.5	39.18	41.55	44.06	44.36	44.53
1141	12.81	17.96	25.26	28.08	31.43	32.88	36.24	36.76	38.36	40.33	41.34	42.57	43.43	44.25	44.65	42.23	45.6	46.29	48.45	50.3	51.18	51.36	52.1
1142	13.51	18.68	26.22	29.75	34.08	34.05	30.85	37.82	39.63	41.8	41.56	43.24	45.01	47.59	47.99	44.8	48.03	48.53	43.1	47.24	51.81	53.64	53.37
1143	5.69	11.06	18	21.86	26.05	28.35	35.36	31.42	33.33	34.69	35.58	37.06	37.99	39.06	39.48	36.15	38.76	37.84	39	40.11	43.98	45.8	46.37
1144	11.04	16.31	22.73	24.58	26.5	28.49	30.74	31.31	32.99	34.33	35.85	37.11	37.27	39.04	39.41	35.02	39.05	39.36	39.18	42.01	45.47	46.93	46.46
1147	7.72	13.19	19.66	23.54	27.12	29.52	31.83	33.16	33.66	34.94	35.88	37.04	37.74	38.16	38.63	35.99	39.65	38.74	38.31	38.57	44.28	47.12	47.89
1148	6.69	12.31	18.29	22.74	25.54	26.63	28.22	30.22	30.53	30.88	31.67	31.17	33.6	34.09	34.34	31.73	34.85	34.14	35.72	36.76	41.54	44.73	45.46
1152	5.86	13.5	19.13	22.89	24.37	26.87	28.33	29.12	30.31	31.83	31.87	32.44	34.04	34.89	35.18	31.39	34.51	34.34	36.09	37.64	41.33	42.23	42.74
1154	6.62	14.23	20.22	23.91	25.79	28.42	29.34	29.36	30.94	32.62	33.02	32.99	33.71	35.15	36.88	32.77	35.77	35.9	37.04	38.24	42.48	42.07	42.35
1159	11	17.72	24.18	27	28.4	32.26	33.01	35.19	36.8	37.37	38.83	40.64	41.77	43.87	44.1	40.79	44.86	45.34	46.15	48.34	50.21	49.73	50.35
1160	10	16.45	23.74	26.79	29.12	33.11	35.28	37.21	39.25	40.1	41.41	43.2	43.53	45.22	45.93	41.34	46.17	46.04	45.46	47.33	48.69	48.48	49.71
1161	11.13	17.34	24.45	26.61	30.72	33.65	35.51	36.69	38.94	40.25	41.69	43.12	44.06	45.43	45.68	41.92	46.39	46.06	47.25	47.72	49.99	49.77	49.91
1164	10.25	17.05	23.29	25.76	27.96	31.22	32.6	32.24	31.46	33.22	35.04	36.72	37.82	39.15	39.83	36.67	37.34	35.03	35.86	39.6	44.24	46.77	47.98
1166	10.33	17.62	24.63	27.49	29.4	32.45	33.69	33.31	35.05	37.93	38.85	40.75	41.84	43.62	45.24	40.34	41.43	42.14	40.96	41.62	46.57	48.97	50.31
1167	7.8	15.27	22.57	27.22	29.68	32.39	34.92	34.85	36.96	37.77	39.41	41.04	41.81	43.58	44.96	40.62	44.87	43.51	45.02	46.07	49.17	49.63	50.3
1170	11.78	19.56	23.4	25.05	25.81	28.81	29.73	30.04	30.02	31.48	32.42	33.62	34.83	35.46	36.35	33.46	32.85	32.64	32.08	34.37	36.44	39.58	42.63
1171	10.97	18.03	22.65	25.18	28.02	31.35	31.93	31.61	33.01	35.27	35.02	36.32	37.95	38.65	39.27	36.38	35.34	36.12	37.49	38.82	38.66	40.89	41.38
1172	11	18.14	23.59	25.95	28.9	30.94	30.19	29.84	31.38	33.49	31.57	33.4	34.89	34.38	35.51	32.98	31.56	32.96	32.01	34.06	35.34	37.51	37.56
1175	12.35	18.39	24.03	27.15	29.41	27.49	34.24	35.9	35.69	38.13	40.2	41.1	41.43	42.76	40.15	38.38	41.46	41.22	45.05	46.61	46.94	47.38	47.48
1177	10.83	15.92	20.92	23.97	24.52	32.97	28.18	28.13	27.37	29.87	31.42	32.26	32.23	32.9	31.88	30.02	32.34	31.42	35.5	37.57	41.34	44.41	44.78
1180	9.44	16.43	22.58	27.03	30.29	33.73	35.06	34.01	36.39	37.79	39.67	41.21	41.88	42.89	43.98	40.61	43.82	43.12	43.6	45.48	47.94	49.95	49.57
1181	9.39	17.15	22.62	26.14	29.62	33.61	36.44	35.56	37.74	38.81	40.59	43.4	44.55	45.06	45.86	42.74	45.53	45.2	48.71	50.44	50.6	50.98	50.55
1194	11.31	18.59	24.62	28.62	29.57	32.18	33.77	35.29	35.55	36.88	37.25	38.05	39.85	41.06	42.74	36.98	40.32	41.02	43.32	45.64	48.46	49.26	49.78
1195	11.22	17.1	23.31	27.17	27.89	29.84	31.41	32.16	32.79	33.86	35.04	36.13	38.39	39.5	40.6	37.83	41.24	41.86	43.71	46.32	47.26	47.34	47.86
1196	11.68	19.34	25.62	28.81	30.76	32.17	33.66	33.37	34.47	34.67	35.84	36.34	37.2	38.15	38.53	35.58	38.84	38.8	41.52	42.59	45.94	47.99	49.06
1199	10.53	16.83	22.85	26.79	29.1	30.51	32.15	33.31	34.33	36.71	37.96	39.73	40.09	41.28	42.28	38.31	40.19	39.61	38.63	41.18	41.79	42.47	42.83
1200	11.53	18.9	24.17	27.17	29.93	32.06	34.53	34.57	35.34	36.98	38.92	41.02	41.44	42.01	43.31	39.13	39	38.55	37.04	38.52	42.71	42.21	43.73
1201	10.9	17.58	23.94	28.48	31.02	32.94	35.55	37.5	37.91	40.61	42.32	44.82	46.41	46.98	48.35	43.2	40.8	42.71	40.31	44.31	44.57	43.65	42.43
1204	10.86	17.35	22.31	26.31	28.93	31.57	32.28	35.24	37.06	37.65	39.28	40.69	43.61	44.11	45.7	42.55	46.43	47.05	41.35	43.89	48.69	51.71	53.67
1205	11.13	14.02	18.12	22.23	23.86	27.47	30.73	32.53	33.8	35.86	39.08	40.67	42.08	43.53	43.84	41.63	44.15	44.44	45.32	45.45	48.42	49.64	51.63
1208	12.29	16.21	21.62	25.17	27.86	28.23	29.84	30.67	31.85	33.86	35.49	37.68	36.76	37.17	38.32	35.99	39.51	39.11	41.92	44.9	46.99	47.26	45.8
1212	13.05	19.82	25.09	29.88	31.09	33.42	34.25	36.69	39.17	41.31	42.86	44.63	44.84	46.07	46.37	43.75	47.44	47.64	46.13	49.8	50.65	51.65	51.67
1213	12.49	18.81	26.53	28.1	32.94	34.18	36.06	38.32	39.53	42.07	42.86	44.8	45.75	47.16	47.59	45.3	49.07	49.02	46.7	49.68	53.38	56.23	56.74
1216	13.33	19.3	25.29	27.52	30.31	31.7	32.91	33.99	34.71	36.11	37.81	38.7	39.92	41	42.27	39.39	41.32	42.62	40.28	41.79	46.54	48.66	50.59
1217	12.41	18.07	23.49	26.72	29.94	31	32.82	34.56	35.66	36.75	38.26	39.2	40.39	41.91	42.58	39.53	42.34	42.61	39.78	41.54	45.01	47.44	48.7
1218	12.31	17.47	23.37	25.91	28.69	30.82	32.94	34.24	35.74	36.29	37.83	38.23	39.52	39.93	40.66	37.16	39.07	40.06	36.21	35.84	36.97	39.16	41.41
1221	12.73	20.83	26	28.1	30.45	32.84	34.92	36.07	36.58	38.23	39.92	40.1	41.11	42.94	43.99	41.68	44.88	45.38	46.26	49.19	50.95	49.79	51.11
1222	13.55	21.24	27.73	29.99	33.63	35.51	37.7	39.65	40.21	41.19	42.9	44.56	45.6	47.18	47.32	44.23	49.12	48.47	50.3	51.99	56.55	57.67	58.23
1223	14.11	22.1	27.25	29.47	32.13	35.56	37.26	37.86	38.8	41.08	42.6	43.76	44.05	45.35	45.97	43.72	46.99	46.91	44.46	46.66	51.15	52.58	54.13
1225	8.73	13.46	20.57	24.65	27.07	28.91	29.51	31.98	32.22	33.8	35.06	35.77	36.18	37.33	38.57	35.42	37.49	39.27	38.35	39.66	42.13	43.62	41.86
1226	9.65	13.47	19.67	23.9	25.33	27.86	29.15	29.31	28.1	30.52	32.49	32.79	33.18	34.48	35.18	31.99	35.65	35.53	35.94	35.05	39.76	42.22	42.53
1227	8.89	13.17	20.53	25.31	28.41	31.02	32.17	33.95	35.25	36.98	36.96	37.46	37.93	39.13	41.07	37.19	40.72	41.26	39.79	41.99	45.22	46.38	45.93
1230	12.98	19.65	24.09	27.3	29	30.43	31.37	31.88	33.93	36.33	38.12	38.46	39.9	41.57	42.01	39.3	43.19	42.96	45.01	46.71	48.08	48.11	48.56
1231	11.96	16.22	22.22	27.73	30.6	32.68	33.54	35.94	37.32	40.34	42.67	44.81	44.31	45.1	45.65	42.87	46.43	46.36	46.92	48.7	49.91	49.81	49.25
1232	14.63	22.1	28.34	31.17	32.67	34.52	36.39	37.37	36.41	39.9	42.55	45.14	46.12	47.69	47.69	44.28	48.39	48.51	51.41	52.91	53.36	52.9	52.28
1235	9.06	14.62	19.54	24.03	26.39	28.97	31.53	32.86	34.78	35.79	36.83	38.42	39.72	40.28	41.44	37.38	36.85	38.67	38.36	37.71	41.8	45.5	45.7
1236	8.41	14.1	18.93	22.56	26.22	28.94	31.4	32.41	34.51	37.12	38.17	40.44	41	42.73	43.47	40.13	43.22	43.17	40.26	39.53	44.32	47.68	48.77
1239	10.51	17.85	22.56	26.17	28.23	30.28	31.5	32.38	34.66	35.89	36.37	37.72	37.73	39.13	40.22	37.7	40.11	39.8	37.86	39.76	43.69	46.69	47.04
1240	10.74	17.53	23.98	28.13	29.34	32.97	34.97	37.21	39.93	41.59	42.66	44.72	44.6	45.91	47.3	42.55	46.83	45.25	47.04	48.58	48.81	47.8	47.83
1241	11.04	17.94	24	26.9	28.91	30.92	33.09	34.85	36.68	38.09	39.12	41.39	41.48	42.86	43.96	40.43	43.14	42.29	41.59	42.27	43.98	45.9	46.3
1244	10.28	13.6	19.2	21.08	23.85	25.86	28.02	28.8	31.19	31.12	32.25	33.13	34.41	36.21	37.21	33.69	37.01	36.09	37.96	39.66	41.6	42.77	42.87
1245	8.61	12.96	17.19	20.76	23.14	25.2	27.65	27.99	29.47	29.87	31.46	33.24	33.15	34.32	34.98	32.01	35	34.23	35.62	36.96	40.06	42.49	43.48
1248	11.57	16.45	23.5	27.22	28.32	30.97	32.83	33.74	34.05	36.13	35.36	37.32	37.85	37.91	37.85	36.84	38.93	37.42	36.16	37.6	36.33	39.74	38.11
1249	10.75	15.42	21.41	24.97	26.75	29.68	32.11	33.63	34.48	36.08	35.66	36.46	34.48	36.19	37.27	35.92	36.96	37.04	36.59	39.7	38.31	40.74	41.16
1250	9.46	15.04	20.71	23.88	25.88	27.96	29.62	30.5	31	33.05	32.34	33.75	34.54	35.39	35.81	33.35	35.2	35.26	34.06	35.79	40.06	43.3	38.62
1253	9.67	17.18	23.4	26.58	27.9	30.81	34.26	35.42	36.94	39.33	41.97	44.01	45.22	45.59	47.55	44.06	47.58	46.68	49.93	50.82	54.13	53.73	53.81
1254	9.04	15.81	21.36	24.3	26.28	27.68	30.45	31.71	33.08	35.37	36.33	37.64	37.93	37.83	39.15	36.02	38.7	38.54	38.5	40.16	44	45.82	45.91
1258	11.15	17.97	22.65	25.45	27.22	28.97	31.23	31.64	32.48	33.95	33.98	35.36	37.05	38.95	39.89	36.77	39.97	41.23	43.9	45.11	44.25	44.16	45.82
1259	12.04	19.33	23.12	25.27	27.43	28.94	30.39	29.47	29.68	31.16	32.13	33.51	35.09	36.17	37.6	35.22	36.39	36.31	32.37	32.13	34.01	33.13	NA
1260	11.21	12.96	NA	20.82	26.11	27.94	29.59	30.06	30.81	32.04	31.6	33.11	33.46	34.64	35.73	32.91	36.23	37.32	37.72	39.51	43.09	45.21	44.17
1263	13.63	21.8	27.11	30.41	31.91	33.34	35.37	35.14	36.89	39.27	40.1	40.73	39.26	41.53	43.39	40.34	44.86	43.05	44.31	45.15	49.2	51.44	49.42
1264	12.76	19.02	23.72	27.34	28.19	30.43	32.71	33.12	34.37	35.38	36.41	37.13	35.96	36.88	38.4	36.34	39.73	39.39	38.15	39.46	45.01	47.44	46.74
1270	10.21	16.84	23.28	26.44	29.57	33.09	34.32	35.62	37.25	39.32	41.09	42.34	44.41	45.33	45.88	41.95	45.01	44.4	46.93	49.16	48.53	47.36	46.29
1276	11.72	9.34	19.74	26.17	28.07	30.61	32.06	32.78	32.92	34.54	33.66	37.1	40.16	41.68	42.45	40.81	44.5	43.92	44.06	46.1	52.36	52.62	51.98
1278	10.36	17.41	22.62	25.2	27.04	30.41	32.26	33.54	33.85	35.96	37.79	38.37	39.93	40.47	38.63	35.77	38.44	38.95	39.99	42.24	39.75	41.34	43.79
1279	10.07	16.31	22	24.81	27.89	30.37	31.44	31.82	33.1	33.25	33.34	34.18	35.21	36.03	34.85	32.1	34.61	35.72	37.38	38.09	41.71	43.34	43.02
1280	8.99	15.95	23.12	26.44	29.73	32.95	35.7	37.62	38.07	40.76	41.98	42.28	42.77	43.8	43.05	39.5	42.43	42.6	40.38	38.48	43.18	44.27	46.07
1281	10.38	16.44	23.41	26.2	28.83	31.36	32.73	34.52	35.95	37.21	38.11	39.76	41.18	42.6	43.83	40.76	45.27	44.84	44.09	42.86	44.15	45.53	47.14
1282	12	19.29	26.29	29.67	32.25	33.82	35.62	37.89	38.37	41.59	42.04	43.79	44.8	46.61	47.39	44.78	48.76	48.11	51.81	53.34	52.3	52.63	44.84
1283	11.7	18.48	24.76	28.1	31.33	33.04	34.96	37.71	39.94	41.84	43.47	45.65	46.17	47.59	48.1	43.47	47.91	47.84	49.42	51.08	49.12	48.62	49.68
1284	NA	22.98	25.77	28.36	30.76	32.88	35.72	37.98	38.58	39.73	40.68	41.67	42.21	44.18	44.94	41.58	45.88	45.52	41.31	42.95	46.5	48.99	49.05
1285	14.07	21.46	25.32	28.66	30.77	33.27	35.25	36.58	37.91	39.5	41.25	41.32	40.83	41.39	41.5	38.57	43.17	42.92	38.61	39.24	43.47	46.35	47.62
1286	15.51	23.09	26.1	29.88	32.45	35.27	37.14	38.34	39.92	42.23	43	42.7	43.45	44.73	45.55	43.06	46.8	45.22	40.83	41.49	44.8	47.83	48.57
1287	13.9	20.51	24.03	26.17	29.75	32.41	34.05	35.34	37.37	38.32	37.9	39.64	40.6	43.49	45.13	41.66	44.56	44.72	39.46	41	44.03	48.2	48.13
1288	10.57	17.67	22.61	25.42	28.04	30.02	31.76	32.16	34.52	34.63	36.64	36.93	39.14	40.11	40.81	37.81	40.37	40.13	41.36	42.93	42.68	42.83	42.66
1289	11.63	18.59	23.5	26.36	27.95	30.01	31.33	32.42	33.86	33.92	35.46	36.33	37.19	38.01	39.34	36.35	39.46	39.45	36.72	36.1	38.99	43.52	44.65
1290	11.44	19.15	23.84	26.48	29.14	31.44	32.79	34.58	36.15	35.97	36.43	37.78	38.88	39.56	41.1	38.26	40.36	40.98	41.3	42.79	43.94	43.81	42.73
1291	10.19	17.64	23.22	27.47	30.42	32.62	33.49	35.22	36.62	36.97	39.41	37.01	39.33	40.52	42.48	39.15	42.68	43.23	37.32	37.18	42.29	46.21	47.07
1292	7.39	12.5	18.96	23.09	25.63	26.92	29.6	30.24	31.85	33.12	34.58	35.59	35.61	37.12	37.42	35.18	35.89	36.48	33.14	34.11	35.39	38.12	40.43
1293	7.17	12.65	17.34	21.12	24.31	27.49	29.21	30.2	31.32	32.92	34.36	35.18	36.15	36.85	38.39	36.02	35.82	36.76	33.52	32.3	32.81	36.61	40.18
1294	6.31	12.82	18.97	22.82	26.44	28.7	30.24	31.2	32.67	34.27	35.16	36.42	36.68	38.63	39.05	35.87	36.2	36.08	32.92	33.44	33.98	34.89	39.55
1295	12.19	20.85	25.48	28.83	30.93	34.54	35.67	38.39	40.24	41.61	43.71	44.93	45.44	44.76	46.01	43.22	48.58	48.53	48.21	50.5	50.15	50.98	51.76
1297	9.11	15.61	21.44	23.76	26.79	26.97	28.79	29.79	32.33	34.17	34.8	36.44	36.41	38.06	37.18	34.04	38.38	38.61	38.89	39.97	42.36	44.36	45.52
1298	7.93	16.52	23.95	27.98	30.89	32.05	32.78	33.82	35.57	36.25	37.39	39.94	40.08	41.74	43.78	42.22	45.25	46.35	46.68	51.66	53.23	53.33	54.12
1299	10.05	17.39	22.98	25.41	28.44	29.77	31.77	33.56	35.79	37.13	38.82	39.99	40.92	41.6	42.32	38.67	40.04	40.68	39.03	43.19	44.66	46.04	46.49
1300	10.4	17.84	23.99	24.97	27.57	29.32	30.63	31.68	33.63	34.7	36.14	37.1	37.33	37.91	38.39	34.96	37.81	37.92	37.39	39.6	41.97	44.43	45.55
1301	10.71	15.21	22.29	27.64	30.29	31.16	34.02	35.55	38.12	39.51	41.38	42.92	43.13	44.24	44.83	40.82	41.44	42.32	40.23	43.78	45.75	48.26	49.82
1302	12.42	21.31	25.46	28.96	31.76	34.33	34.8	37.92	38.71	39.9	41.77	42.75	42.85	44.36	45.57	42.6	45.87	45.58	42.05	41.62	46.07	49.13	50.99
1303	13.9	21.96	25.92	27.85	30.94	32.85	32.49	34.6	35.75	34.12	36.13	37.57	37.21	37.81	39.59	36.9	40.45	41.02	41.19	41.46	46.62	50.24	51.37
1304	12.21	20.72	23.36	24.8	28.02	30.13	29.74	32.53	32.99	33.41	35.01	35.97	35.46	35.88	37.01	34.34	37.21	37.55	35.9	37.36	41.37	45.76	46.34
1305	10.11	16.23	23.26	26.84	29.86	31.37	33.06	33.76	35.64	37.54	38.35	39.09	38.84	39.85	41.59	37.89	37.47	36.92	35.22	37.55	39.05	43.41	45.51
1306	10.72	17.38	22.96	26.09	28.63	31.35	33.09	34.42	36.18	38	39.5	40.66	41.24	41.9	44.34	40.82	36.67	37.71	37.46	39.74	42.69	45.93	47.55
1307	9.74	15.93	22.36	25.03	28.25	30.27	31.57	32.2	33.96	35.27	36.34	36.54	36.58	37.16	38.41	34.7	34.44	34.98	34.67	36.94	37.49	41.82	43.24
1308	10.85	17.56	24.03	27.24	29.82	31.75	32.77	33.62	34.75	36.83	37.3	38.54	39.06	40.02	41.81	37.98	35.09	36.41	36.35	36.14	40.97	45.54	46.68
1310	6.52	10.36	NA	18.48	21.4	24.73	27.93	27.8	30.18	30.92	31.93	32.17	32.85	33.52	33.61	31.46	33.73	34.24	26.18	27.56	33.81	39.31	40.02
1311	6.69	9.52	NA	20.89	24.53	27.91	29.61	30.42	31.68	32.55	33.4	34.32	34.4	34.77	35.94	32.88	34.66	35.05	36.96	38.04	42	44.68	44.05
1312	6.4	12.26	18.73	22.26	26.02	28.65	29.96	28.88	29.32	28.95	30.17	29.78	30.22	30.19	32.89	31.59	31.51	33.28	33.13	35.72	41.41	44.32	46.65
1313	6.29	12.22	19.69	24.74	27.21	29.8	30.63	30.71	31.88	32.89	33.9	34.48	36.01	36.45	37.35	34.47	34.3	35.95	37.1	38.45	42.63	45.84	44.7
1314	11.66	17.91	23.73	27.43	29.39	31.8	32.56	34.15	35.96	36.26	36.41	38.44	38.57	40.21	41.23	36.58	39.88	40.16	42.79	44.06	45.15	46.73	46.62
1315	9.84	15.99	22.38	25.68	27.73	29.49	31.96	34.33	35.4	36.3	37.2	38.82	40.5	42.32	42.13	38.9	42.44	41.79	43.48	44.02	45.89	47.25	48.32
1316	8.69	15.6	20.44	25.23	25.89	28.52	29.78	31.88	34.47	35.89	37.23	38.21	40.6	41.53	42.35	39.07	42.5	41.8	44	45.91	46.75	47.04	47.48
1317	8.89	14.55	20.07	24.91	27.65	28.43	32.08	32.86	35.33	37.34	38.59	39.55	41.92	42.19	44.39	41.07	44.7	44.65	45.41	46.96	48.05	48.09	48.65
1318	9.92	16.5	21.46	24.51	26.41	26.65	28.98	30.91	32.87	32.75	33.74	35.45	37.22	39.32	41.34	38.9	41.69	41.47	43.95	44.24	45.14	46	46.19
1319	10.31	15.47	18.28	24.08	28.01	30.86	33.29	35.95	38.03	39.24	40.77	41.63	41.87	44.07	44.6	41.21	44.64	44.68	45.36	45.67	49.29	51.74	52.44
1321	9.92	14.7	20.52	24.87	26.58	29.19	29.76	31.18	32.7	34.17	35.7	37	36.88	38.63	39.94	36.75	39.39	39.04	39.73	39.02	43.55	45.39	46.62
1322	9.66	14.49	20.09	24.12	26.58	29.25	30.81	32.56	34.53	36.31	37.64	38.52	39.6	40.49	42.06	38.97	42.42	41.36	41.36	41.37	46.42	48.78	49.85
1323	10.99	15.13	22.55	27.15	28.82	31.4	33.22	35.28	36.28	37.49	37.91	39.23	40.13	41.07	42.02	38.88	42.05	41.48	45.9	48.14	48.41	49.77	49.44
1324	11.49	18.42	25.81	29.23	31.62	33.36	35.96	37.93	39.22	40.51	41.68	42.42	43.22	45.2	46.22	42.38	46.81	46.93	49.61	51.06	49.76	50.32	50.74
1325	10.18	15.23	22.86	27.04	29.23	32.61	34.77	36.37	37.4	38.77	39.28	39.99	40.57	41.65	41.91	38.93	42.75	42.91	45.99	47.01	50.11	50.66	50.43
1326	11.69	17.38	26.25	30.35	33.6	36	39.09	40.65	42.06	42.86	43.78	45.63	46.66	48.16	48.96	45.16	49.2	49.31	52.23	53.38	53.23	53.83	51.18
1327	10.54	18.89	24.76	28.89	30.05	31.55	33.52	35.1	36.44	36.64	38.54	39.54	40.78	42.98	44.34	40.83	44.02	44.19	46.18	48.39	51.74	52.34	53.09
1328	10.36	16.86	23.75	27.61	29.42	31.47	33.16	33.99	35.94	37.84	39.53	40.28	40.65	43.78	44.34	41.08	44.6	44.44	45.01	47.04	51.52	52.77	53.36
1329	9.75	16.12	22.84	26.9	29.19	31.95	33.89	34.84	36.54	38.09	39.55	39.96	40.24	42.6	42.84	39.36	43	42.97	44.56	47.66	50.25	48.54	48.92
1330	10.52	18.36	24.27	27.74	30.05	31.95	33.74	34.94	36.4	37.16	37.98	38.83	39.65	41.22	41.17	38.39	41.53	40.99	42.75	44.31	49.33	49.63	50.58
1332	9.86	15.68	22.09	25.42	27.85	30.37	31.12	31.88	33.33	34.76	36.21	36.13	37.48	38.53	40.26	37.04	39.21	38.23	36.05	35.58	35.64	37.36	37.66
1333	10.62	16.96	24.58	27.56	30.09	32.3	34.31	33.41	37.08	38.87	41.48	40.94	42.37	43.15	44.67	41.4	41.87	43.33	40.46	40.76	44.32	41.16	40.94
1334	9.41	16.81	23.48	27.23	31.3	33.64	35.8	38.4	40.76	42.21	45.86	45.75	47.34	49.44	50.1	46.21	50.15	49.87	48.6	47.85	47.64	46.22	46.38
1336	7.68	13.9	21.34	25.22	28.65	30.79	33.21	35	36.71	38.77	39.83	40.61	40.99	43.29	44.39	41.17	45.06	43.68	46.47	48.84	48.9	48.48	48.9
1337	7.59	12.86	20.46	23.48	26.5	28.66	30.19	31.57	32.38	33.64	34.88	35.32	35.44	37.79	38.62	35.67	39.29	39.4	39.77	41.74	43.77	46.22	47.52
1338	8.47	13.74	20.84	24.6	27.63	29.26	32.15	33.71	35.18	36.23	38.1	38.84	39.44	41.38	42	39.12	42.11	42.61	44.48	45.23	46.83	49.04	50.15
1339	11.48	18.48	23.97	26.38	29.87	30.99	32.97	34.26	36.08	38.33	39.57	37.16	38.48	39.64	40.23	37.31	37.81	39.43	36.48	39.91	44.71	43.26	38.59
1340	10.92	18.61	24.68	27.9	30.33	30.36	33.47	35.73	35.5	37.86	38.19	35.85	35.36	37.73	39.24	37.95	39.84	41.45	36.71	41.12	39.78	40.03	37.95
1341	10.43	13.15	16.37	20.44	24.99	26.14	29.38	30.94	31.8	33.23	34.53	32.86	35.02	36.02	36.95	34.05	35.52	37.79	37.99	39.78	36.01	36.31	38.78
1342	9.66	16.64	23.01	25.44	28.04	29.83	31.39	33.02	35.01	36.63	37.79	35.24	36.81	39.8	39.83	37.7	39.46	41.43	38.68	39.76	37.45	38.24	39.84
1343	9.63	15.87	21.27	25.25	19.39	26.21	30.1	33.15	34.31	36.05	37.39	39.7	40.77	42.79	43.59	39.47	42.85	43.63	44.54	46.75	47.97	47.83	47.67
1344	10.14	16.07	21.94	25.83	NA	26.4	31.05	33.66	34.99	36.46	38.43	40.29	42.09	42.91	43.54	40.17	43.9	43.97	43.97	45.18	47.79	48.53	48.16
1346	9.25	15	20.33	23.82	NA	25.68	27.94	29.65	30.66	31.04	33.38	34.34	35.36	37.4	38.12	34.69	37.97	38.75	40.18	41.88	42.32	42.47	42.35
1347	12.93	20.53	26.5	29.69	32.26	33.1	34.83	36.33	38.36	40.11	41.97	42.46	44.04	46.47	46.69	43.94	47.76	48.66	51.92	53.34	52.5	52.09	52.42
1348	12.66	19.31	26.06	29.26	31.8	33.09	35.56	37.09	37.94	38.73	40.55	41.6	43.03	45.19	44.71	41.71	44.45	44.84	48.23	50.14	49.79	49.58	48.74
1349	10.97	17.01	23.95	27.82	30.24	32.26	34.13	35.24	37.02	37.69	39.35	40.84	43.04	44.18	45.12	40.8	44.8	44.76	46.37	48.01	46.92	46	47.34
1350	11.63	19.34	25.94	28.24	30.96	32.85	35.08	35.56	36.88	38.72	40.74	41.94	42.77	44.46	45.74	42.83	45.69	45.55	47.55	49.55	51.19	50	49.87
1351	12.34	19.44	24.85	27.33	28.45	30.2	31.25	32.18	33.26	34.78	36.13	37.23	37.21	38.43	39.32	36.71	38.68	38.78	42.17	44.31	46.76	47.49	46.79
1352	12	19.56	26.03	29.1	30.09	32.49	33.43	34.61	35.61	37.21	39.1	39.88	39.78	41.59	42.11	39.36	42.36	42.71	46.09	48.56	49.12	46.72	45.85
1354	9.38	15.04	22.95	25.49	27.56	30.66	31.22	34.24	35.43	37.41	39.45	40.49	41.9	42.28	41.59	38.37	41.49	41.45	42.69	43.53	46.91	49.69	49.96
1355	9.67	14.5	21.62	24.89	27.07	28.6	29.69	32.44	32.43	32.91	34.42	34.78	36.52	37.02	38.19	34.76	36.94	36.44	40.66	43.24	44.92	44.71	44.34
1356	9.59	13.23	19.18	21.43	24.53	25.25	26.67	27.45	28.44	29.71	31.33	31.89	33.25	33.71	33.94	30.96	33.85	33.12	37.39	39.83	42.99	43.46	44.01
1357	10.07	15.98	20.5	23.5	24.98	27.04	28.53	29.27	28.17	30.01	30.22	30.97	31.41	32.18	32.74	30.18	31.96	32.19	34.63	35.61	39.14	41.75	42.89
1358	11.5	18.7	23.68	27.41	29.25	31.24	33.12	35.05	35.85	37.52	38.01	40.66	41.14	42.35	42.56	40.4	42.69	42	44.09	44.53	46.39	46.58	46.79
1359	9.13	17.02	21.88	25.09	26.53	30.05	32.35	34.48	35.33	37.69	38.56	39.9	40.17	41.72	42.96	40.8	43.39	43.59	44.22	44.57	45.87	46.22	46.84
1360	11.86	17.06	21.47	25.31	27.47	30.25	31.63	33.2	33.79	35.03	35.51	37.58	37.38	38.56	39.18	36.44	39.62	40.11	41.38	41.29	45.27	46.98	46.75
1361	11.15	19.34	25.65	28.88	31.23	34.76	36.75	38.53	40.02	40.85	42.67	44.22	45.47	45.66	46.66	42.59	46.42	46.38	49.02	51.92	51.06	50.45	49.83
1362	10.27	15.9	19.6	24.66	26.91	30.18	32.11	33.26	34.61	36.91	38.67	40.37	41.07	41.51	42.47	39.34	42.26	42.35	44.74	47.72	49.6	50.73	50.65
1363	10.29	17.98	24.15	26.83	27.71	30.14	32.19	32.65	35.22	36.46	38.47	39.63	40.56	41.83	41.66	39.07	41.46	41.67	43.26	44.87	47.35	47.62	47.85
1365	10.23	17.16	24.04	25.4	27.37	29.76	31.1	30.99	32.33	33.91	35.2	36.57	37.81	38.91	38.92	36.36	39.7	39.29	41.21	41.01	45.48	46.39	46.67
1367	10.49	16.94	23	27.11	28.51	31.17	32.63	34.78	35.56	37.46	38.16	38.85	40.71	41.55	41.58	38.51	42.44	41.68	40.46	41.62	44.82	47.24	48
1368	11.03	15.53	21.95	26.37	28.54	30.87	32.99	34.74	35.96	36.99	38.94	39.67	40.88	40.6	41.6	38.9	42.67	42.27	36.85	38.76	36.8	37.41	40.15
1369	10.69	16.13	22.05	24.19	28.56	31.68	33.76	35.99	36.91	37.97	39.3	38.67	40.57	43.28	44.13	41.7	45.75	45.91	40.09	42.73	42.98	48.83	48.69
1370	11.71	17.72	24.42	28.13	30.83	33.38	34.61	36.87	36.67	38.82	40.66	42.04	43.97	45.61	45.77	42.23	46.97	46.62	47.83	48.91	49.45	48.6	49.05
1371	14.4	21.32	27.07	30.78	32.18	34.13	36.84	38.08	40.57	41.32	43.32	45.47	46.45	49.08	49.03	44.85	49.36	49.72	48.82	50.95	52.4	51.36	50.87
1372	14.92	20.97	26.3	28.92	29.95	32.46	32.5	33.75	37.05	38.14	39.29	40.25	41.71	43.14	44.6	41.31	46.34	46.49	45.46	49.86	51.35	49.71	49.84
1373	11.67	17.58	18.95	22.42	25.41	28.54	30.84	31.9	32.73	34.76	36.65	38.08	38.86	40.18	41.27	37.74	41.45	41.33	43.39	46.14	48.01	46.7	46.34
1374	11.19	16.75	21.21	23.68	25.24	27.06	28.68	29.59	29.57	30.55	32.42	33.49	34.5	35.8	36.67	33.49	36.23	35.61	37.46	39.93	43.06	42.85	42.73
1375	12.59	19.71	24.53	28.51	29.33	31.51	34.3	35.68	36.35	38.57	40.7	41.08	42.27	43.18	44.62	41.56	44.88	44.06	47.11	50.25	51.89	48.63	48.08
1377	13.13	18.54	23.76	25.42	27.81	29.83	31.93	33.1	33.15	33.52	34.93	36.26	36.52	NA	38.54	35.7	35.78	36.12	40.47	41.49	45.73	46.86	46.67
1378	12.01	16.97	22.97	25.44	27.62	29.61	31.74	32.31	32.76	33.97	35.37	36.66	36.2	37.46	38.08	35.65	38.36	38.56	40.43	42.45	45.94	45.87	45.45
1379	11.73	14.35	20.1	23.92	26.05	28.2	29.4	31.27	31.17	32.56	33.43	33.49	33.48	33.79	34.54	32.26	35.79	36.11	38.02	40.15	43.32	43.84	44.16
1380	9.84	15.02	20.76	21.32	24.62	28.08	29.17	31.22	31.45	33.51	32.12	33.79	36.58	37.42	39.26	35.91	39.15	39.27	40.04	45.93	46.34	45.4	43.82
1381	9.77	14.12	17.66	21.32	24.05	26.35	28.5	29.37	30.05	31.32	27.01	29.54	30.41	29.4	30.72	27.38	29.26	30.21	32.27	32.35	37.38	40.79	41.17
1382	9.84	16.2	20.95	22.79	25.02	29.32	31.92	32.55	34.41	35.54	29.81	32.51	34.21	34.79	37.15	34.76	34.39	33.49	37.63	39.3	43.77	45.66	47
1384	10.26	16.04	22.54	24.83	25.93	28.34	29.23	30.64	32.07	32.89	34.68	35.51	36.63	37.61	39.86	36.08	38.8	38.65	39.08	40.98	43.03	44.23	45.58
1385	10.74	18.13	23.68	24.86	28.13	30.62	32.69	33.65	34.38	35.99	37.66	38.6	39.17	41.05	41.89	37.84	41.91	41.76	44.64	47.13	47.52	47.63	48.75
1386	7.35	13	17.69	22.49	25.35	27.46	29.89	31.76	32.5	33.78	35.53	36.11	37.32	38.9	39.16	35.93	39.45	39.96	37.84	37.96	41.64	43.92	44.49
1387	8.76	14.95	22	25.32	27.42	29.06	30.97	32.7	33.04	34.43	35.81	36.14	37.35	37.05	37.02	35.12	38.44	38.52	38.2	39.57	42.7	44.63	45.61
1388	9.58	16.16	22.29	25.65	27.57	29.07	30.27	32.41	32.9	34.66	35.77	36.64	37.83	38.9	39.33	36.23	39.3	39.7	35.59	35.64	40.37	43.07	45
1389	9.45	15.58	22.64	26.34	28.59	30.99	33.15	32.39	34.92	35.43	35.69	36.66	37.86	38.42	39.05	36.67	40.13	40.98	37.94	37.7	41.86	45.44	46.41
1390	9.47	16.74	22.97	25.64	26.58	29.27	31.46	32.82	33.04	33.52	34.45	33.92	34	35.51	36.48	33.39	35.38	37.34	34.29	34.73	35.55	37.49	34.22
1391	9.77	14.88	21.5	24.17	26.52	27.66	28.54	29.7	28.53	30.79	30.4	31.66	33.52	32.44	33.54	32.3	30.95	32.27	31.18	30.66	30.52	NA	34.33
1392	9.21	14.48	20.61	23.51	24.86	27.42	30.17	29.97	30.58	32.11	34.36	35.16	35.84	36.72	36.89	35.08	35.45	36.86	33.77	33.96	35.56	35.67	39.14
1393	9.88	16.5	22.76	23.25	24.9	25.74	28.63	29.09	30.04	30.95	32.22	32.47	33.4	34.02	34.15	32.61	32.59	34.11	31.5	33.23	32.26	33.25	NA
1394	12.02	19.01	25.58	28.24	30.79	33.28	35.25	36.68	38	40.28	42.66	43.43	45	45.95	47.34	43.18	47.33	47.08	44.71	45.24	47.13	46.99	47.43
1395	11.54	19.2	25.32	28.43	30.58	32.51	34.25	32.92	34.06	36.28	38.19	39.91	40.17	40.85	41.67	38.7	42.82	42.77	42.37	44.11	47.24	47.67	48.31
1396	12.02	19.72	25.34	28.31	31.7	34.04	35.86	35.74	37.24	39.13	41.65	43.15	43.59	45.13	46.1	42.67	46.68	46.35	46.09	48.15	47.47	47.43	48.84
1397	12.64	17.9	23.97	27.66	30.18	32.93	35.32	37.27	37.9	39.55	41.22	42.53	43.2	44.56	44.94	41.74	44.71	45.32	45.31	45.67	48.22	49.61	50.26
1399	11.92	18.78	24.86	27.1	29.95	32.01	34.18	35.98	36.42	37.45	38.46	38.96	38.32	38.33	38.79	34.75	37.84	39.17	39.6	40.97	41.38	43.37	44.48
1400	11.83	16.65	22.88	26.9	29.19	31.38	34.68	36.32	36.1	36.86	38.13	39.54	39.63	39.96	40.53	38.71	42.33	42.13	42.86	44.09	47.64	47.5	48
1401	11.83	18.04	23.46	27.02	29.82	31.82	33.27	34.81	35.64	36.45	37.65	37.7	38.68	38.74	39.66	37.34	40.62	40.82	42.75	45.1	46.43	47	46.96
1402	11.39	17.61	22.03	24.76	27.13	28.75	30.68	30.54	31.6	32.83	34.06	34.37	35.13	35.1	35.44	33.1	35.73	36.74	39.57	42.18	45.17	45.74	45.97
1403	10.74	16.74	21.68	25.67	27.76	29.94	31.99	33.51	34.21	35.5	36.64	37.37	37.7	38.98	40.03	37.22	40.54	40.91	43.98	46.68	48.02	48.27	48.15
1404	12.33	18.61	23.38	27.19	29.53	31.46	33.32	35.85	37.03	37.71	38.7	39.38	40.57	40.71	41.81	39.14	41.83	42.77	45.8	48.48	49.64	49.42	48.95
1405	7.66	12.81	20.66	25.77	28.68	31.34	33.7	34.48	35.63	37.52	39.1	39.64	40.08	40.32	41.45	37.98	43.12	42.66	41.86	43.22	47.26	50.15	50.82
1406	8.22	14.49	21.43	24.86	27.51	29.25	31.6	33.48	33.79	35.08	36	37.27	37.84	38.22	38.8	35.74	40.38	40.76	41.75	42.15	45.58	47.87	48.69
1407	10.25	16.79	22.82	26.2	28.21	30.23	32.01	34.15	34.45	35.75	36.94	38.41	39.3	39.76	39.95	37.26	41	40.64	41.08	42.31	44.82	46.16	47.18
1408	11.07	16.93	22.53	25.88	28.02	30.45	32.29	34.64	35.1	36.59	38.08	40.19	40.57	41.06	41.84	38.76	42.69	42.64	41.01	41.35	44.64	47.04	48.3
1409	14.83	21.95	27.53	30.46	33.38	35.72	38.55	38.89	38.5	38.9	40.49	42.5	44.36	46.1	47.58	43.31	45.97	45.83	46.72	46.72	51	54.22	55.52
1410	13.13	18.71	24.86	28.25	31.04	33.32	36	37.83	33.28	34.05	35.69	38.96	39.73	41.3	43.31	40.18	41.76	42.77	39.3	41.85	45.76	49.28	50.56
1411	14.6	20.11	24.46	26.56	29.5	31.29	33.49	34.67	33.52	33.13	34.72	37.07	36.67	37.41	38.11	35.48	37.7	37.62	38.71	38.81	43.37	48.58	49.96
1412	10.69	19.29	24.28	28.18	31	32.35	33.6	34.79	31.11	34.34	37.68	39.65	40.31	41.07	41.9	38.78	41.77	42.28	43.99	47.05	48.73	47.61	47.22
1413	12.27	20.2	25.06	29.5	32.7	35.63	37.05	38.8	38.55	39.9	42.33	44.01	44.8	45.9	46.92	43.06	46.56	46.22	40.18	42.49	47.23	49.42	50.38
1414	10.44	17.48	22.82	27.73	30.29	32.58	34.5	36.21	37.88	39.03	40.26	42.04	42.72	43.55	44.06	41.61	44.47	44.01	40.54	43.28	48.05	50.58	50.81
1415	10.51	18.71	25.25	28.98	32.05	33.8	35.48	37.9	36.57	37.95	40.95	43.74	44.8	37.76	43.06	41.29	44.32	44.99	46.07	48.79	51.82	52.94	52.69
1416	10.24	17.37	24.43	26.77	29.49	31.09	32.46	33.86	34.99	37.25	39.14	41.28	42.02	41.69	43.35	40.09	43.72	43.76	46.58	49.55	50.58	50.18	50.49
1417	9.36	16.83	24.29	27.44	30.57	32.83	34.92	36.81	38.03	40.19	42.46	44.53	45.23	45.68	46.46	42.13	46.63	42.85	46.8	49	52.16	53.71	54.12
1418	10.24	17.09	23.08	26.12	28.54	30.64	32.12	33.88	35.09	36.48	38.66	40.03	40.17	40	42.39	38.68	43.3	43.65	44.98	47.05	48.04	49.05	49.33
1419	9.88	16.72	24.04	27.73	30.55	33.09	35.3	37.98	39.94	41.68	43.5	45.2	46.94	47.35	49.26	44.77	48.44	47.91	47.94	50.49	52.08	52.79	53.01
1420	9.51	13.17	20.71	24.18	26.17	29.42	31.21	32.55	33.61	36.23	36.79	37.36	37.99	37.77	38.73	35.59	35.72	37.39	36.59	37.09	40.32	42.83	44.71
1421	9.37	14.62	21.51	24.53	26.69	28.74	29.09	30.75	30.76	32.69	34.16	35.44	36.73	36.78	37.49	34.67	32.76	34.22	32.71	33.77	35.33	39.26	39.31
1422	9.23	14.32	21.81	25.78	28.43	31.77	31.96	35.07	36.94	38.9	39.52	41.1	41.39	42.09	43.02	39.66	35.72	36.62	34.84	34.32	34.35	37.5	40.19
1423	NA	20.3	25.07	26.99	28.32	30.96	33.03	34.44	36.48	38.78	40.92	41.72	42.03	43.85	45.58	41.86	45	43.18	48.33	45	50.51	51.67	52.36
1424	NA	18.55	23.52	25.21	26.68	29.22	28.63	30.74	32.82	34.88	36.41	36.59	37.34	38.46	39.44	35.79	38.18	37.93	40.45	38.73	46.34	49.19	50.89
1425	12.88	19.78	26.49	29.49	31.23	34.54	36.85	38.31	39.92	41.31	42.85	44.21	45.06	45.85	45.37	41.82	46.88	46.15	48.12	49.3	49.64	49.7	50.17
1429	7.2	11.86	19.06	22.06	23.87	26.11	27.28	27.37	28.4	29.65	29.33	30.22	30.55	31.89	31.02	28.19	32.22	32.61	34.98	37.3	39.82	43.66	44.44
1430	9.42	16.54	23.5	25.58	27.53	29.99	30.44	30.83	31.92	32.21	33.55	34.77	35.99	36.28	36.91	33.6	38.39	37.9	37.84	38.14	38.52	42.53	43.98
1431	10.81	17.71	24.32	27.33	30.01	32.18	33.83	35.46	35.82	36.58	36.57	37.28	38.32	39.34	40.36	38.05	42.5	42.77	44.08	46.54	47.48	49.05	48.75
1432	11.43	18.37	26.04	29.01	31.92	34.24	36.28	36.6	38.72	39.37	41.02	41.92	42.96	42.92	43.02	39.8	44.44	45.26	41.78	43.76	42.04	47.22	48.77
1433	10.35	17.64	24.47	27.46	30.35	33.88	36.3	38	38.78	41.23	43.21	44.8	45.06	46.19	45.87	42.46	47.32	48.05	50.13	51.83	51.71	52.32	52.24
1434	11.83	19.12	25.66	27.87	30.1	32.11	34.12	35.3	35.4	36.83	37.51	38.36	39.57	40.66	40.43	37.86	42.34	42.96	44.14	45.46	46.25	48.79	49.66
1435	10.65	17.62	24.01	25.33	27.9	30.28	32.51	34.15	34.75	35.98	37.7	38.19	38.63	39.29	39.44	36.2	40.51	40.4	39.77	40.4	43.23	46.15	47.11
1436	10.88	18.21	24.43	29.54	33.46	37.16	39.03	41.86	42.51	45.45	47.91	49.36	49.92	51.13	52.94	48.4	53.42	53.64	47.49	47.09	50.43	54.46	56.16
1437	11.25	18.38	25.01	29.76	32.43	35.5	37.13	39.49	40.54	43.05	45.19	46.62	47.55	47.79	47.72	44.09	48.18	48.41	44.03	39.29	46.69	51	52.68
1438	11.42	18.59	24.86	28.09	29.72	32.12	33.52	35.84	36.82	38.38	40.76	42.16	43.48	44.21	45.45	41.65	46.24	45.82	45.65	47.87	48.35	48	48.87
1439	12.35	19.76	25.5	30	32.41	34.5	36.33	39.46	40.89	42.77	44.98	46.05	46.79	47.63	48.79	45.37	49.97	48.85	45.18	45.56	48.36	51.93	51.93
1440	9.2	15.22	21.92	24.68	27.34	29.36	30.47	32.56	32.6	34.36	37.42	38.71	38.53	39.78	41.22	37.98	41.3	41.76	36.39	35.47	35.81	38.01	41.5
1442	8.58	11.33	16.4	21.48	24.91	27.39	28.91	30.84	31.09	32.84	33.24	35.33	34.7	36.23	36.37	32.48	36.67	37.47	37.1	38.05	41.03	43.18	45.92
1444	12.58	19.75	25.34	28.1	30.1	30.97	33.67	35.24	35.18	37.56	39.18	40.42	41.37	41.51	42.65	40.15	41.88	41.49	45.37	47.24	49.17	49.62	49.74
1445	12.17	17.27	22.92	25.34	27.99	29.92	31.95	32.92	33.81	36.27	37.79	37.82	38.75	39.31	41	37.69	40.65	40.68	43.35	44.07	46.78	47.22	47.78
1446	13.39	20.22	24.35	27.85	30.26	32.3	33.28	36.26	35.36	37.02	36.89	39.68	40.78	41.54	43.9	41.13	44.88	45.2	47.84	49.21	48.7	48	48.72
1447	11.59	16.66	22.14	25.1	25.94	28.09	30.12	30.37	30.93	32.2	33.4	33.39	34.46	34.64	36.67	34.22	37.43	37.08	40.83	42.79	45.29	46.47	47.2
1448	12.21	19.42	23.39	26.22	28.04	28.81	30.18	32.19	32.88	33.3	33.85	34.44	35.09	35.65	37.73	35.15	38.36	38.59	40.26	42.04	45.19	47.14	47.02
1449	5.69	11.93	16.06	17.68	NA	NA	NA	NA	24.26	24.81	25.81	27.46	28.57	29.7	32.15	29.46	30.8	30.58	29.74	28.89	NA	NA	NA
1450	11.71	19.19	25.44	28.2	29.32	30.77	32.31	34.12	36.17	37.32	39.38	40.25	41.12	42.56	43.87	40.51	45.08	44.03	46.93	46.84	48.19	48.36	48.26
1451	12.2	15.28	20.07	23.94	27.4	30.18	33.26	33.36	35.19	36.29	37.38	37.84	39.03	39.59	40.35	37.63	40.51	41.08	42.68	43.63	49.1	51.71	52.83
1452	12.57	18.69	23.52	25.25	27.09	29.59	31.49	33.21	34.37	35.06	36.06	37.36	38.33	39.61	40.5	37.67	40.87	40.67	43.46	44.6	48.32	50.02	51.11
1453	9.91	16.43	21.23	24.1	27.37	28.59	30.71	31.5	33.4	34.48	36.13	37.35	37.69	38.52	38.27	36.11	37.45	39.13	36.82	38.16	43.47	46.5	47.54
1454	10.05	16.16	22.64	24.79	28.38	30.85	33.38	35.02	37.54	38.9	40.91	42.26	42.73	44.2	44.49	41.53	43.12	45.4	45.91	48.36	49.91	50.04	51.38
1455	10	16.83	22.59	25.3	28.44	31.13	32.73	34.72	36.38	37.67	40.76	42.18	42.8	44.39	45.75	42.39	44.01	45.37	44.24	46.34	47.4	48.54	48.83
1456	10.68	16.93	21.9	25.19	27.86	30.25	32.44	34.98	36.18	38.55	39.97	40.78	41.64	42.6	43.26	40.1	42.58	44.5	37.71	38.32	45.52	48.01	48.28
1457	7.77	14.12	21.08	24.92	27.26	30.02	31.4	33.31	35.14	36.35	38.29	39.42	40.73	40.92	40.47	38.49	39.51	40.85	37.96	37.71	41.75	44.32	46.67
1458	10.4	15.58	21.62	26.56	29.4	30.83	32.16	34.36	36.44	37.22	39.1	40.36	40.63	40.54	39.53	36.89	38.97	40.84	37.49	36.88	39.49	44.2	47.07
1459	10.48	15.95	22.28	26.22	28.32	31.25	32.34	34.49	36.45	37.17	39.06	39.9	40.19	41	41.02	38.95	40.25	42.93	39.6	37.86	45.71	46.33	47.78
1460	11.27	17.7	23.02	25.87	27.28	29.33	31.83	33.36	34.4	35.76	36.29	36.86	37.47	38.91	40.41	37.32	38.97	39.78	43.3	44.93	46.84	47.9	48.26
1461	11.52	17.28	22.47	24.64	26.61	27.89	29.43	31.1	31.51	33.21	33.34	33.7	34.35	36.07	37.13	35.09	36.74	37.67	39.87	41.7	45.91	48.51	48.37
1462	11.56	18.27	23.41	25.74	28.35	30.35	32.62	33.51	35.07	36.98	37.34	38.17	38.45	39.54	41.25	38.72	40.12	41.75	44.29	46.2	48.49	49.3	48.77
1463	10.52	17.37	23.56	26.79	29.85	32.06	33.29	35.54	36.17	38.09	38.35	39.28	39.64	39.5	41.41	38.66	41.35	41.17	43.66	45.13	46.23	47.35	47.1
1464	10.1	16.14	22	25.01	27.63	29.99	31.71	33.55	33.81	35.41	35.24	37.14	37.23	38.4	40.45	37.85	38.75	39.87	41.73	43.1	43.16	42.98	43
1465	10.03	16.74	23.25	26.18	28.8	31.56	32.9	34.97	36.21	38.25	38.05	39.15	40.16	41.39	43.62	40.2	41.63	43.77	47.09	48.07	46.29	45.39	44.58
1466	9.35	16.64	23.16	26.48	29.54	32.44	35.39	36.66	36.63	40.13	40.49	42.49	43.65	44.75	45.71	41.73	43.81	45.59	47.74	49.37	47.66	47.84	49.59
1467	8.81	13.6	16.6	19.67	23.14	25.85	28.16	31.88	33.1	34.16	35.13	36.52	37.27	38.04	39.61	35.71	38.21	40.01	40.77	42.41	44.7	45.29	46.76
1468	9.91	16.7	21.8	23.59	27.28	29.78	31.95	33.77	35.19	37.34	37.46	39.01	40.15	41.28	42.77	39.64	41.64	42.38	44.99	46.38	45.2	45.16	45.94
1469	7.64	12.8	19.53	24.03	25.96	25.74	25.07	24.95	25.92	26.49	26.74	27.58	27.94	30.03	29.67	26.33	28.21	30.17	30.55	29.27	30.32	NA	NA
1470	9.4	16.5	23.74	27	29.26	31.06	32.49	33.5	34.06	35.3	36.19	35.17	35.13	34.99	32.23	29	28.77	29.9	32.92	36.89	42.42	46.93	50.09
1471	9.92	15.04	22.17	26.01	27.44	29.98	30.04	29.84	31.49	31.27	31.93	32.24	32.76	32.52	28.92	28.36	32.14	34.87	32.44	34.12	35.66	37.66	42.91
1472	9.91	17.79	23.52	26.76	29.01	30.57	32.04	31.13	33.81	35.78	37.26	37.87	37.89	38.67	31.15	32.03	34.54	36.74	38.42	39.27	44.03	39.51	41.68
1474	11.49	16.36	21.23	27.38	31	33.56	35.59	37.58	38.72	41.63	43.08	43.67	44.42	46.15	48.07	44.09	46.23	47.68	48.37	50.1	53.23	53.97	53.93
1475	11.49	16.96	24.57	26.85	29.3	30.82	32.74	33.8	35.25	37.34	36.23	38.31	39.03	40.17	41.12	38.35	39.78	41.67	44.64	46.6	50.49	52.33	52.99
1476	11.59	18.98	22.59	26.53	29.09	30.67	33.64	35.35	36.54	39.57	41.17	42.19	43.48	44.86	47.53	43.47	45.62	46.11	45.46	47.04	49.14	49.73	50.02
1477	11.65	17.52	23.56	26.63	29.08	30.79	32.4	33.38	34.29	36.71	37.17	37.97	38.18	39.29	40.55	37.48	39.34	40.71	41.37	42.9	45.84	47.12	48.72
1478	7.96	15.39	21.43	25.11	27.21	29.67	31.96	32.87	33.83	35.5	35.68	37.12	37.81	39.24	40.18	37.54	37.98	38.67	38.28	37.78	43.41	43.2	41.79
1479	7.24	12.61	16.55	21.58	23.76	26.62	30.02	29.81	31.88	33.59	33.23	34.79	36.88	37.5	38.45	34.82	33.15	34.09	34.82	36.1	37.42	39.1	37.92
1480	7.92	16.5	22.51	26.12	28.67	31.07	32.69	33.48	34.84	37.25	37.94	38.63	39.98	40.83	40.4	38.36	37.5	36.65	35.1	35.26	42.02	40.75	41.5
1481	12.98	20.01	23.84	27.03	29.5	31.44	33.18	34.84	35.64	37.31	38.7	40.52	40.94	42.34	43.77	40.15	43.57	43.21	43.97	46.74	48.09	48.45	47.95
1482	10.44	15.42	21.33	25.65	27.87	30.14	32.1	33.27	35.31	37.09	37.94	39.28	39.22	40.29	42.6	39.51	42.88	41.63	41.61	43.02	46.72	49.59	49.49
1484	13.74	21.2	25.61	29.14	31.9	33.45	33.56	36.78	38.14	40.1	40.6	42.19	42.76	43.13	44.1	41.33	45.32	44.48	45.95	46.14	49.13	50.64	51.05
1485	13.05	18.52	22.59	26.99	29.53	30.92	32.13	34.63	36.54	38.37	39.36	41.41	41.51	42.71	43.87	41.12	44.87	43.94	43.73	45.54	49.22	49.83	51.26
1487	9.66	13.99	19.2	23.43	26.31	28.42	30.16	31.81	32.29	33.59	34.68	35.64	35.63	36.86	37.48	35	37.81	36.74	39.04	41.05	45.41	45.88	46.58
1488	10.09	13.89	17.15	20.71	23.93	25.88	26.55	28.65	28.86	30.38	30.47	31.32	30.76	31.77	32.75	30.17	33.51	32.65	35.61	37.06	39.67	41.05	41.78
1489	8.88	12.7	18.95	21.98	25.14	28.03	29.07	30.58	32.19	33.15	33.42	33.25	33.84	35.28	36.43	32.86	36.75	35.66	37.41	39.97	44.65	46.37	46.95
1490	9.41	16.35	22.73	25.32	28.4	31.36	33.83	35.41	37.31	38.08	38.31	39.1	40.12	40.66	40.51	37.72	42.04	42.95	45.1	46.29	48.12	48.82	49.47
1491	9.16	15.17	21.54	25.03	28.23	31.22	32.67	34.91	35.96	37.38	38.39	39.61	40.24	40.64	41.02	38.17	42.01	41.92	41.69	42.12	46.1	49.19	50.58
1492	9.14	12.37	15.93	19.27	21.64	26.34	28.75	31.06	32.11	34.27	35.81	37.51	38.35	39.81	40.66	37.99	41.74	41.72	42.83	45.03	45.17	44.07	44.48
1493	10.15	15.47	21.81	24.37	26.18	30.13	32.29	34.08	35.62	37.15	38.35	40	40.48	41.85	42.42	39.23	42.78	42.63	43.33	44.99	48.83	50.83	52.38
1494	8.49	14.52	20.8	24.19	28.07	30.43	33.03	34.35	35.8	37.44	39.79	42.37	41.33	42.55	42.65	40.63	43.86	44.43	41.68	41.75	47.68	49.45	50.35
1495	6.55	9.56	15.25	20.58	23.47	25.98	27.2	29.14	30.96	32.05	34.7	36.9	36.92	38.02	39	36.74	40.31	39.49	37.35	37.38	42.68	46.59	47.59
1496	8.39	NA	18.25	24.33	26.96	29.55	31.79	34.02	35.34	36.72	38.47	40.43	40.47	41.73	41.83	39.34	43.55	43.52	43.15	43.48	47.2	49.4	49.95
1497	7.39	10.44	16.81	22.93	25.21	28.71	31.3	33.39	34.83	36.51	38.47	39.58	39.32	40.73	41.61	38.64	41.1	40.35	41.37	42.27	46.61	49.05	49.59
1498	10.28	16.95	22.92	25.5	28.15	31.58	32.68	34.69	33.07	34.84	36.31	36.84	37.3	36.87	36.72	33.41	35.09	34.76	34.43	35.56	37.08	40.67	43.96
1499	11.63	18.49	24.91	26.61	28.43	32.61	33.38	34.91	33.27	36.29	36.89	38.05	37.52	37.94	37.47	35.66	36.06	37.01	37.6	40.09	44.07	48.92	50.42
1500	11.08	17.34	23.16	25.98	28.6	31.94	33.54	35.08	34.9	36.79	39.36	39.9	40.93	42.45	42.03	39.36	42.06	43.09	44.63	46.36	48.61	48.62	49.37
1501	9.78	15.09	20.92	24.16	25.47	26.48	27.45	29.05	29.04	30.59	31.07	31.74	33.02	35.06	35.4	32.31	36.14	36.01	34.97	36.01	40.41	43.21	43.78
1502	10.35	16.96	23.47	25.8	27.61	28.23	30.51	32.73	32.16	34.14	35.03	35.16	36.39	38.91	40.32	37.32	40.86	40.8	41.33	43.72	46.85	48.72	48.76
1503	9.96	15.02	21.4	24.57	26.77	28.43	30.55	32.32	33.18	33.95	35.06	35.75	36.3	38.11	39.14	36.18	39.19	39.34	41.83	43.73	44.98	45.12	44.83
1504	7.75	12.01	18.42	23.03	25.15	24.7	26.82	29.18	30.18	31.25	31.24	31.74	32.56	33.4	34	30.54	34.3	34.13	30.39	32.46	37.17	36.38	35.7
1505	9.79	14.71	21.21	24.73	27.33	29.45	31.43	32.13	32.65	32.3	33.31	34.78	34.28	33.7	34.27	31.2	32.07	33.4	33.57	37.16	37.67	38.18	38.63
1506	10.63	17.35	24.6	30.18	33.08	34.19	35.64	37.93	38.85	40.82	41.24	41.88	41.74	42.5	42.63	39.93	43.36	44.14	42.98	44.73	51.48	54.56	55.97
1507	11.13	18.25	24.67	27.16	28.86	30.99	33.06	34.75	36.18	37.73	38.34	39.75	40.88	41.42	41.13	38.4	41.84	42.12	41.48	43.39	48.59	50.36	51.06
1508	9.03	15.4	23.14	26.39	29.07	31.56	33.51	35.76	36.28	38.13	38.92	40.21	38.04	39.77	39.35	37.09	40.22	41.23	37.44	40.16	44.94	47.85	49.21
1509	7.64	13.2	20.45	23.75	26.32	28.26	30.03	31.87	32.92	33.67	34.91	34.7	35.23	36.58	37.48	34.01	38.27	36.99	38.06	40.71	44.89	46.69	46.46
1510	8.3	12.26	17.81	23.07	25.37	28.95	30.92	32.84	33.65	35.47	37.11	37.74	39.57	40.51	42.95	39.16	43.48	42.74	42.78	45.17	47.44	47.82	48.21
1524	8.21	14.48	21	24	25.94	28.36	30.37	32.01	33.8	34.75	35.19	36.36	37.25	39.11	40.14	36.26	40.41	39.28	40.29	42.19	46.38	48.57	49.4
1525	8.94	15.85	23.28	25.95	28.63	30.34	31.98	32.88	34.67	35.39	37.12	37.37	37.63	39.62	41	38.1	43.05	41.64	39.51	41.07	45.52	49.67	50.68
1526	10.57	17.96	23.86	26.8	29.14	31.93	34.39	36.1	37.07	38.92	40.42	41.18	43.08	44.21	45.5	41.06	45.41	44.4	44.1	45.01	49.33	52.23	52.7
1527	9.84	13.35	17.79	20.41	22.14	23.99	28.09	31.03	31.88	33.26	34.77	35.7	37.67	39.59	40.55	37.32	41.33	41.67	40.57	41.74	45.85	49.66	50.97
1528	12.29	20.59	24.22	28.32	31.68	34.62	35	33.54	36.9	39.57	40.77	41.64	42.69	44.01	45.13	42.47	37.22	38.83	40.19	43.67	50.07	52.66	54.26
1529	12.8	20.33	25.01	27.25	29.12	30.79	31.23	30.77	33.41	34.93	35.02	36.35	37.66	38.22	39.22	36.28	31.49	34.2	32.87	35.6	36.7	40.08	41.25
1531	12.93	19.88	26.57	28.39	29.67	32.19	33.07	33.1	35.84	37.71	39.14	39.99	41.28	41.72	42.95	40.83	39.66	38.02	39.2	42.69	46.67	49.56	50.81
1532	8.74	16.31	22.07	23.74	24.83	26.57	27.23	29.17	29.86	30.46	31.22	31.78	32.65	34.27	34.92	32.29	36.2	34.89	36.45	38.6	40.63	41.69	42.03
1533	10.08	16.93	22.52	24.85	27.42	29.57	31.76	34.03	35.85	37.05	38.16	39.39	40.83	34.77	43.26	39.59	43.34	42.48	45.09	47.31	46.38	46.48	47.17
1534	9.44	15.46	19.82	21.1	23.18	25.61	27.16	28.81	29.76	30.91	31.15	32.04	33.39	43.05	35.49	32.72	35.61	34.93	36.69	39.02	39.53	40.57	41.07
1535	11.41	18.36	24.29	26.23	29.06	31.16	33.79	35.21	36.8	37.21	38.56	39.59	40.38	41.12	41.8	38.5	40.45	40.88	40.49	41.93	46.15	49.33	49.9
1536	11.74	17.05	23.87	26.85	29.64	33.11	35.44	36.24	38.49	39.95	40.95	42.5	42.42	40.68	41.41	37.53	39.86	40.49	43.42	44.53	49.01	51.51	53.79
1537	11.06	16.71	23.04	27.88	31.19	33.71	35.64	37.1	38.71	40.35	40.88	41.76	43.41	43.69	43.31	39.75	42.8	42.33	42.77	45	48.78	52.02	52.93
1538	11.57	17.91	24.66	27.2	29.86	33.72	35.58	36.95	38.63	38.83	39.33	39.93	41.3	41.53	43.76	39.73	40.78	40.39	42.39	44.03	48.66	51.08	51.52
1539	9.31	17.16	23.13	27.1	29.98	32.07	34.43	36.2	37.34	38.61	39.77	41.05	42.47	43.18	43.54	39.83	44.06	42.96	47.16	49.93	51.09	49.77	51.01
1540	13.44	16.32	21.44	25.53	29.11	32.44	34.91	37.04	39.21	41.89	42.85	44.93	46.18	47.01	48.43	43.87	49.1	48.17	48.72	50.78	51.79	51.27	51.78
1541	12.68	19.56	23.56	26.02	28.9	30.99	32.57	34.29	35.05	36.3	36.79	38.22	39.58	39.95	41.31	38.18	43.09	43.02	43.9	45.61	47.58	47.37	48.31
1542	14.11	18.89	22.32	24.9	29.19	31.08	33.05	34.95	35.78	37.44	38.03	39.05	40.45	40.73	41.56	38.09	42.29	42.14	43.61	45.45	47.24	48.3	49.05
1543	13.31	19.85	25.62	27.87	28.97	32.03	33.73	35.01	35.95	36.23	36.9	38.04	39.5	40.4	41.01	38.5	42.42	36.99	40.52	41.85	44.98	47.59	48.06
1544	10.54	16.93	23.82	26.67	28.17	29.67	32.91	34.21	35.76	37.89	40.19	40.51	41.27	42.68	42.98	41.19	45.6	44.11	47.18	48.32	49.24	49.92	48.84
1545	11.44	17.49	24.65	27.75	29.91	33.34	35.73	37.93	39.08	41.38	43.01	43.27	44.6	45.83	46.12	43.31	46.73	45.89	49.59	51.77	50.31	50.76	51.84
1546	12.22	18.77	24.72	26.85	29.66	32.46	34.35	35.54	37.26	38.7	39.75	40.61	40.94	42.36	43.41	40.46	44.39	43.26	43.58	45.79	47.07	48	48.34
1547	9.42	14.27	19.99	24.28	28.65	31.33	33.96	36.11	37.65	40.63	42.12	42.81	43.66	44.55	45.35	42.88	45.48	44.96	42.57	44.84	46.55	48.1	48.88
1548	10.78	16.45	23.52	26.41	30.08	32.91	36.36	39.46	41.44	43.36	44.17	45.47	47	47.65	47.98	45	47.88	47.18	45.7	49.78	49.19	49.59	50.13
1549	10.97	18.32	24.35	27.45	30.63	34.83	37.11	39.23	41.08	43.98	45.08	45.6	47.16	47.95	48.21	44.75	47.02	47.15	42.5	46.58	48.31	50.77	51.96
1550	11.18	15.55	20.1	22.51	25.87	28.86	30.98	33.1	34.44	35.37	36.25	36.38	37.13	37.94	37.89	35.27	37.68	38.38	37.79	41.35	46.37	48.56	49.63
1551	10.63	17.04	23.27	24.91	27.42	30.21	31.46	31.97	33.72	34.42	34.09	32.44	31.45	32.3	32.57	32.58	36.49	36.26	33.36	34.82	38.12	44.57	48.13
1552	10.86	16.43	22.33	26.07	28.56	31.38	33.34	34.4	36.13	36.16	36.83	37.26	37.74	39.36	39.12	35.08	32.94	35.02	36.34	38.91	42.7	48.56	50.54
1553	10.37	14.56	18.15	22.07	25.88	29.49	32.74	33.44	35.26	37.64	36.76	37.65	38.04	38.54	38.87	36.59	37.34	38.16	34.29	34.54	37.5	45.37	49.83
1566	11.43	17.39	24.28	27.04	29.91	32.72	34.64	35.93	37.3	38.4	39.08	40.94	41.5	43.19	45.01	41.82	44.92	44.95	47.58	50.23	49.73	49.37	50.73
1567	11.93	19.58	24.87	27.14	29.41	31.8	34.29	35.89	37.05	37.47	38.09	39.72	41.33	42.11	43.45	39.67	43.88	43.2	45.8	49.08	48.5	48.86	50.24
1568	10.96	17.92	23.9	27.06	30.13	32.17	33.74	35.56	36.83	37.75	37.88	39.53	41.17	41.67	42.54	39.31	42.84	42.37	43.97	45.77	47.69	49.45	50.91
1572	9.76	13.68	17.53	21.55	24.3	27.75	30.16	30.61	30.9	32.06	33.18	34.42	35.65	36.04	35.94	33.94	36.68	36.63	35.6	34.61	36.71	40.1	40.36
1573	9.25	15.59	22.48	25.58	29.49	31.28	34.38	35.05	36.74	37.88	39.08	39.44	38.9	39.93	39.54	37.71	40.75	40.67	36.91	37.54	42.78	42.37	43.01
1574	9.46	NA	NA	21.16	25.14	26.76	28.01	30.41	32.37	32.96	33.85	34.11	35.65	36.54	36.43	33.63	36.99	37.52	36.71	37.21	41.09	42.53	43.59
1575	9.05	10.23	15.9	22.43	26.22	27.82	30.6	32.29	32.74	33.72	34.77	35.67	36.96	37.69	37.2	34.72	38.27	38.23	33.97	34.2	37.96	41.25	43.29
1576	13.23	21.62	27.19	30.26	33.07	35.54	38.18	40.81	42.44	43.57	44.88	45.76	46.93	48.25	49.04	45.08	48.22	48.14	49.1	50.78	50.83	50.91	52.22
1577	12.75	18.47	25.09	28.23	31.41	34.3	35.98	38.09	39.06	40.1	42.84	44.19	44.56	45.44	46.35	43.25	46.94	46.23	43.39	44.63	47.04	48.42	49.1
1578	13.78	21.33	26.28	30.23	32.83	35.88	37.44	38.92	39.5	40.48	41.97	44	44.96	46.31	47.27	44.18	47.04	45.66	44.07	45.23	39.79	38.35	38.2
